# Supplementary material for: Toll-like receptor 4 pathway evolutionary trajectory and functional emergence
Source: Front Immunol. 2025 Jan 20;15:1494017. doi: 10.3389/fimmu.2024.1494017 (PMC11788365; doi:10.3389/fimmu.2024.1494017)
Supplement: Supplementary file 2 [file Table1.xlsx]

## Sheet: S1
Table S1: Frequency of co-evolving pairs A) TRIF-TIR, B) TRAM-TIR
Nature	Amino acid
Non Polar	GAVLIMFWP
Polar	STCYNQ
Acidic	DE
Basic	KRH
A) TRIF-TIR
Rank	SEQ_id_i	SEQ_id_j	MIp	MIc	Zp	Zc
#1	S482	A504	0.196	0.182	4.438	4.678
#2	E515	W540	0.172	0.169	3.906	4.381
#3	F397	T426	0.159	0.155	3.608	4.037
#4	F397	A450	0.157	0.153	3.565	3.986
S482	A504	Frequency		E515	W540	Frequency		F397	T426	Frequency		F397	A450	Frequency
K	P	0.332		E	W	0.447		F	T	0.417		F	A	0.405
R	P	0.029		D	L	0.03		Y	L	0.036		F	G	0.052
W	S	0.028		Q	W	0.025		L	R	0.026		Y	T	0.035
R	S	0.025		D	W	0.022		F	V	0.019		L	R	0.026
W	A	0.023		M	M	0.019		F	S	0.018		F	S	0.019
S	A	0.021		K	W	0.019		F	I	0.016		L	A	0.014
R	T	0.02		S	W	0.017		F	N	0.016		Y	A	0.013
K	L	0.019		I	W	0.015		F	A	0.015		F	L	0.012
K	R	0.018		A	W	0.014		L	T	0.015		F	V	0.012
E	P	0.016		R	W	0.012		Y	T	0.013		F	T	0.01
K	S	0.015		N	W	0.011		F	L	0.01
A	P	0.012		L	W	0.011		I	T	0.01
Q	P	0.011		T	W	0.011
S	P	0.01		G	W	0.01
L	P	0.01		V	W	0.01
B) TRAM-TIR
Rank	SEQ_id_i	SEQ_id_j	MIp	MIc	Zp	Zc
#1	P108	P186	0.127	0.117	4.031	4.162
#2	P179	N193	0.115	0.109	3.669	3.898
#3	Y167	S213	0.113	0.108	3.598	3.873
#4	F81	Q218	0.111	0.106	3.546	3.773
#5	I111	E212	0.111	0.105	3.536	3.771
#6	P175	E212	0.111	0.102	3.528	3.664
#7	D126	T204	0.127	0.1	4.036	3.564
P108	P186	Frequency		P179	N193	Frequency		Y167	S213	Frequency		F81	Q218	Frequency		I111	E212	Frequency		P175	E212	Frequency		D126	T204	Frequency
P	P	0.257		P	N	0.29		Y	S	0.263		F	Q	0.248		I	E	0.232		P	E	0.276		S	K	0.153
S	F	0.071		P	S	0.038		L	G	0.034		F	E	0.031		V	E	0.051		P	D	0.054		D	T	0.092
P	F	0.021		L	D	0.03		H	A	0.032		F	S	0.022		I	D	0.037		P	K	0.039		N	K	0.032
S	P	0.02		T	S	0.021		Y	A	0.023		L	Q	0.022		L	D	0.028		L	E	0.029		D	K	0.026
S	A	0.019		A	N	0.021		Y	F	0.018		A	A	0.019		L	E	0.027		Q	V	0.024		S	R	0.021
L	P	0.018		S	T	0.021		Y	G	0.015		F	K	0.016		I	Q	0.023		A	Q	0.022		E	K	0.015
T	I	0.016		Y	N	0.02		F	S	0.015		F	H	0.015		N	V	0.023		P	S	0.018		T	K	0.014
A	P	0.015		P	G	0.018		S	S	0.014		C	G	0.014		I	G	0.018		L	G	0.015		E	H	0.013
S	L	0.013		P	D	0.017		Y	T	0.014		S	N	0.013		T	K	0.015		P	Q	0.015		Q	V	0.011
S	S	0.012		P	E	0.016		Y	E	0.012		F	R	0.013		S	K	0.014		P	A	0.015		T	A	0.011
S	Y	0.011		S	N	0.015		Y	Y	0.012		F	D	0.012		A	E	0.011		I	D	0.014		S	T	0.011
P	L	0.01		P	K	0.014		G	S	0.012		Y	Q	0.011		I	S	0.01		P	R	0.013		K	K	0.01
E	P	0.01		P	T	0.013		Y	N	0.011		F	A	0.011						P	N	0.011		A	K	0.01
Y	P	0.01		P	A	0.012		Q	T	0.011		S	R	0.011						P	T	0.011		D	W	0.01
P	A	0.01		P	R	0.011		Y	K	0.011		S	Q	0.011						P	G	0.01		E	Q	0.01
G	P	0.01		P	Q	0.011		Y	L	0.01		F	G	0.01						P	L	0.01
T	P	0.01						Y	D	0.01		F	L	0.01
								L	S	0.01		F	N	0.01

## Sheet: S2
Table S2: Energies of Trimer model of representative organisms
0 ns	H. sapiens	O. anatinus	N. chrysocephalum	C. porosus	C. mydas	G. japonicus	X. laevis	C. milli
Hydrogen Bond Energy (kJ/mol)	-31.53	-18.21	-6.85	-24.3	-35.07	-17.42	-29.64	-13.13
Electrostatic Energy (kJ/mol)	-51.64	-97.94	-54.09	-34.48	45.34	-70.89	-4.59	-44.22
Van der Waals Energy (kJ/mol)	-313.86	-254.14	-203.58	-291.19	-273.89	-205.86	-349.14	-277.98
Total Stabilizing Energy (kJ/mol)	-397.03	-370.3	-264.52	-349.97	-263.62	-294.17	-383.36	-335.34
Number of interface residues	116	137	118	133	140	111	146	127
Normalized Energy per residue (kJ/mol)	-3.42	-2.7	-2.24	-2.63	-1.88	-2.65	-2.63	-2.64
No. of Short Contacts	9	5	6	7	8	7	8	4
No. of Hydrophobic Interactions	0	9	6	6	6	3	6	4
No. of van der Waals Pairs	11701	10640	9059	12696	10254	8847	13508	10744
No. of Salt Bridges	3	6	1	3	0	3	0	7
No. of Potential Favourable Electrostatic Interactions	13	12	8	15	8	12	9	12
No. of Potential Unfavourable Electrostatic Interactions	4	4	1	9	6	2	6	6
200 ns	H. sapiens	O. anatinus	N. chrysocephalum	C. porosus	C. mydas	G. japonicus	X. laevis	C. milli
Hydrogen Bond Energy (kJ/mol)	-12.83	-25.96	-21.6	-19.1	-32.03	0	-44.05	-20.51
Electrostatic Energy (kJ/mol)	-36.34	-65.3	-7.77	-125.65	-2.48	-106.21	-61.27	-123.91
Van der Waals Energy (kJ/mol)	-185.94	-257.72	-303.98	-314.6	-291.28	-192.67	-324.04	-380.55
Total Stabilizing Energy (kJ/mol)	-235.11	-348.98	-333.34	-459.35	-325.79	-298.88	-429.36	-524.97
Number of interface residues	97	128	151	131	124	112	101	128
Normalized Energy per residue (kJ/mol)	-2.42	-2.73	-2.21	-3.51	-2.63	-2.67	-4.25	-4.1
No. of Short Contacts	2	8	11	8	4	2	8	11
No. of Hydrophobic Interactions	3	14	3	11	5	3	6	9
No. of van der Waals Pairs	7544	11109	12025	12752	11525	8237	11991	13808
No. of Salt Bridges	2	6	4	9	2	6	2	12
No. of Potential Favourable Electrostatic Interactions	8	11	11	12	7	13	8	19
No. of Potential Unfavourable Electrostatic Interactions	3	5	7	5	8	4	2	10

## Sheet: S3
Table S3: Energies of Tetramer model of representative organisms
0 ns	H. sapiens	O. anatinus	N. chrysocephalum	C. porosus	C. mydas	G. japonicus	X. laevis	C. milli
Hydrogen Bond Energy (kJ/mol)	-42.72	-4.63	0	-9.98	-24.7	-26.75	-18.73	-39.5
Electrostatic Energy (kJ/mol)	-59.15	-28.84	34.81	6.68	55.53	22.52	-39.26	-33.57
Van der Waals Energy (kJ/mol)	-374.33	-384.7	-230.34	-342.67	-352.66	-335.57	-331.24	-386.71
Total Stabilizing Energy (kJ/mol)	-476.2	-418.17	-195.54	-345.97	-321.82	-339.79	-389.23	-459.79
Number of interface residues	158	168	94	171	158	157	149	158
Normalized Energy per residue (kJ/mol)	-3.01	-2.49	-2.08	-2.02	-2.04	-2.16	-2.61	-2.91
No. of Short Contacts	12	5	7	4	13	6	9	7
No. of Hydrophobic Interactions	6	9	6	10	10	7	6	6
No. of van der Waals Pairs	15597	16420	5978	14724	14665	13676	14290	16120
No. of Salt Bridges	6	3	0	10	2	6	7	1
No. of Potential Favourable Electrostatic Interactions	7	9	0	3	5	9	6	10
No. of Potential Unfavourable Electrostatic Interactions	6	11	1	9	9	14	6	4
200 ns	H. sapiens	O. anatinus	N. chrysocephalum	C. porosus	C. mydas	G. japonicus	X. laevis	C. milli
Hydrogen Bond Energy (kJ/mol)	-17.92	0	-32.52	-17.12	-48.52	-4.31	-41.32	-65.28
Electrostatic Energy (kJ/mol)	-30.67	-104.41	-9.12	34.35	-13.77	5.38	-24.43	-22.53
Van der Waals Energy (kJ/mol)	-318.04	-409.95	-222.12	-307.02	-430.4	-165.62	-475.23	-487.98
Total Stabilizing Energy (kJ/mol)	-366.63	-514.37	-263.76	-289.8	-492.69	-164.55	-540.98	-575.8
Number of interface residues	142	181	85	139	185	89	177	189
Normalized Energy per residue (kJ/mol)	-2.58	-2.84	-3.1	-2.08	-2.66	-1.85	-3.06	-3.05
No. of Short Contacts	4	7	3	0	21	1	7	15
No. of Hydrophobic Interactions	4	7	8	8	10	6	8	9
No. of van der Waals Pairs	12905	16951	5428	12611	17219	6530	19861	18996
No. of Salt Bridges	2	10	6	2	4	0	7	1
No. of Potential Favourable Electrostatic Interactions	7	14	2	3	6	0	9	9
No. of Potential Unfavourable Electrostatic Interactions	4	7	0	11	6	3	10	10

## Sheet: S4
Table S4: Centrality measures of Trimeric model of representative organisms
Homo sapiens											Ornithorhynchus anatinus											Neopelma chrysocehalum											Crococodylus porosus											Chelonia mydas
Chain ID	Residue number	BC	CC	DC	EC	ECC	L	PR	katz		Chain Id	Residue number	BC	CC	DC	EC	ECC	L	PR	katz		Chain ID	Residue number	BC	CC	DC	EC	ECC	L	PR	katz		Chain ID	Residue number	BC	CC	DC	EC	ECC	L	PR	katz		Chain Id	Residue number	BC	CC	DC	EC
A	70	0.00543443	0.120427	0.00707982	0.00274446	16.1429	8.38289	0.00140017	0.0258638		A	85	0.0254289	0.151303	0.0203897	0.0282455	12.8095	6.61776	0.00325778	0.0596144		A	45	0.0306989	0.160584	0.0169719	0.0555945	12.1905	6.23871	0.00280518	0.0588314		A	78	0.0203811	0.144816	0.0150117	0.0563432	12.6667	6.92285	0.00246817	0.0536678		A	71	0.0161401	0.137179	0.0172265	0.0548903
A	71	0.0113223	0.120427	0.0125109	0.00564103	15.6667	8.00068	0.00217012	0.0381061		A	86	0.0514589	0.162804	0.0240031	0.0499474	12.3333	6.15034	0.00352869	0.0781913		A	46	0.0298745	0.167401	0.0200244	0.122043	11.4762	5.98156	0.00302106	0.0777889		A	79	0.0408815	0.160036	0.0199336	0.125029	11.7143	6.26529	0.00298769	0.0739859		A	72	0.0241918	0.148902	0.0193183	0.0994055
A	72	0.0169322	0.120427	0.0127049	0.00752995	15.7143	7.9357	0.00214541	0.0395513		A	87	0.0302626	0.167878	0.028907	0.0804155	11.5238	5.96387	0.00398237	0.105075		A	47	0.0318863	0.171639	0.0251526	0.241788	11.5714	5.8326	0.00353158	0.107985		A	80	0.03246	0.159342	0.0296542	0.260965	12.0952	6.29482	0.00414961	0.114104		A	73	0.0260945	0.156917	0.0251015	0.230224
A	73	0.0178538	0.120427	0.017942	0.0132462	15.2381	7.62467	0.00276933	0.0537708		A	88	0.0262082	0.159735	0.0218093	0.0572249	11.8571	6.26597	0.00313508	0.0824658		A	48	0.0284543	0.163354	0.0189255	0.176161	11.7143	6.12637	0.0027708	0.0860684		A	81	0.0286853	0.156458	0.0203027	0.183357	12.1429	6.40187	0.00293679	0.0863581		A	74	0.0257784	0.155107	0.0182109	0.156515
A	74	0.00765271	0.120427	0.011832	0.0125046	15.0952	7.5402	0.00197431	0.0404654		A	89	0.0294463	0.16878	0.0265841	0.0749604	11.0952	5.92941	0.00370087	0.100323		A	49	0.0253482	0.166961	0.0235653	0.2644	11.619	5.99487	0.00331538	0.108842		A	82	0.0314325	0.162939	0.0247324	0.247644	11.9524	6.14803	0.00347659	0.105562		A	75	0.0193543	0.160362	0.0247324	0.240276
A	75	0.00231379	0.120427	0.00756474	0.00428407	15.381	8.16565	0.0016161	0.0255877		A	90	0.0407456	0.167567	0.0202607	0.0364242	11.1905	5.97277	0.00312822	0.0666831		A	50	0.0113184	0.150163	0.0206349	0.158939	12.4762	6.67607	0.00320224	0.0789753		A	83	0.0411088	0.162294	0.0193183	0.129438	12	6.16525	0.00300252	0.0708657		A	76	0.0478442	0.166276	0.0200566	0.135756
A	76	4.7949e-05	0.120427	0.00426729	0.00129505	15.7143	8.79653	0.00108151	0.0191532		A	91	0.0175605	0.172452	0.0109692	0.0154771	10.4762	5.81043	0.00188529	0.0401906		A	51	0.00692972	0.153014	0.0117216	0.0607839	12	6.57485	0.00201451	0.0470376		A	84	0.0148382	0.164224	0.0100898	0.0521828	11.5238	6.10545	0.00176025	0.0420904		A	77	0.0429435	0.174564	0.0140273	0.0677514
A	77	0.00358737	0.120427	0.00872854	0.00555973	14.7143	7.99952	0.00187145	0.0263333		A	92	0.0682759	0.177839	0.0189702	0.0225044	10.7619	5.63131	0.00304105	0.0556528		A	52	0.00324602	0.145133	0.0101343	0.0794797	12.7143	6.921	0.00175893	0.0486036		A	85	0.0922603	0.170212	0.0147656	0.0621644	11.5238	5.87745	0.00249376	0.0507175		A	78	0.0689962	0.175696	0.0173496	0.0754648
A	78	0.00173051	0.120427	0.00552808	0.00514048	14.7143	8.03191	0.00117804	0.0237421		A	93	0.0335849	0.172213	0.0215512	0.0492346	11.0476	5.81456	0.00319826	0.0767179		A	53	0.0268727	0.162064	0.0251526	0.249285	12.0952	6.179	0.00365222	0.105848		A	86	0.0577039	0.16584	0.0225175	0.179796	11.9048	6.03901	0.00334155	0.0864393		A	79	0.0324579	0.165183	0.0214101	0.177952
A	79	0.0236549	0.120427	0.0169722	0.0285911	13.7143	7.09737	0.00279915	0.0484164		A	94	0.0909985	0.185906	0.0214221	0.0391256	10.1429	5.38715	0.00326368	0.0660682		A	54	0.0396564	0.172954	0.0188034	0.14467	11.2381	5.79463	0.0028861	0.0752445		A	87	0.0638337	0.170136	0.0190722	0.120205	11.5238	5.93602	0.00293864	0.0681035		A	80	0.0392842	0.173136	0.0187031	0.128236
A	80	0.0191883	0.120427	0.0161963	0.0274206	14.1429	7.49976	0.00253599	0.0490962		A	95	0.0748966	0.174236	0.0136792	0.0213681	11.0476	5.75403	0.0022477	0.0466166		A	55	0.0235191	0.163231	0.0140415	0.0686578	12.0476	6.1409	0.00237767	0.0532733		A	88	0.0364247	0.15855	0.0125508	0.0741263	12.3333	6.39695	0.00207492	0.0507011		A	81	0.0485343	0.166026	0.0125508	0.0645549
A	81	0.011715	0.120427	0.0137717	0.0534123	13.619	7.18601	0.00205379	0.0527632		A	96	0.0375599	0.166513	0.023874	0.0447437	11.4286	6.01742	0.00365926	0.0746931		A	56	0.0362592	0.165263	0.0227106	0.161666	12.4286	6.0591	0.00353349	0.0846094		A	89	0.0305917	0.156715	0.0239941	0.182346	12.619	6.39695	0.00363618	0.0872528		A	82	0.0364915	0.158668	0.0219023	0.136658
A	82	0.0203174	0.120427	0.0171661	0.088612	13.3333	6.69741	0.0024104	0.0671277		A	97	0.0570758	0.177142	0.0274874	0.0750867	10.7619	5.65467	0.00384775	0.0987792		A	57	0.0480859	0.177301	0.0262515	0.256293	11.4762	5.64994	0.00370575	0.111201		A	90	0.0396315	0.163808	0.0252246	0.24158	11.9524	6.13597	0.00358414	0.103203		A	83	0.0316399	0.164429	0.0260859	0.238659
A	83	0.0268434	0.120427	0.0208515	0.18135	12.381	6.38706	0.00275535	0.0943924		A	98	0.0306899	0.170226	0.0149697	0.0316611	11.1905	5.88257	0.00238119	0.0532084		A	58	0.0556091	0.175312	0.0169719	0.103972	11.6667	5.72271	0.00269565	0.0652027		A	91	0.0182878	0.153502	0.0147656	0.0988554	12.5238	6.58053	0.00237317	0.0573111		A	84	0.018242	0.160935	0.0156269	0.113228
A	84	0.0329578	0.120427	0.0168752	0.132716	12.5714	6.4663	0.00230781	0.0765025		A	99	0.0108466	0.155018	0.0152278	0.0226539	12.1905	6.46832	0.00253029	0.0479477		A	59	0.035455	0.167028	0.0177045	0.0833129	12.4762	5.99963	0.00286806	0.0623996		A	92	0.00842475	0.143654	0.0163652	0.0872829	13.1905	6.98696	0.00271258	0.0559439		A	85	0.00948283	0.150216	0.0146426	0.0739575
A	85	0.0283494	0.120427	0.0193968	0.195224	11.9524	6.22558	0.00257156	0.0940018		A	100	0.0243665	0.160226	0.0224545	0.0505192	11.619	6.251	0.00338329	0.0762413		A	60	0.0482799	0.170201	0.0216117	0.163895	12.2857	5.88376	0.00324798	0.0866989		A	93	0.0221394	0.150974	0.0223945	0.184369	12.7619	6.64858	0.00334633	0.0872949		A	86	0.0319458	0.152456	0.0222714	0.149784
A	86	0.0326262	0.120427	0.0160023	0.112147	11.619	6.1866	0.00235253	0.0648584		A	101	0.0318014	0.163802	0.0216802	0.0462237	11.4286	6.12092	0.00328279	0.0713356		A	61	0.0375395	0.173828	0.0179487	0.131365	11.9524	5.76386	0.00275385	0.0735606		A	94	0.0221766	0.150774	0.0198105	0.139759	12.5714	6.6711	0.00307779	0.072882		A	87	0.0328787	0.154082	0.0223945	0.145709
A	87	0.0187829	0.120427	0.00766172	0.0357803	11.2381	6.11677	0.00128353	0.0346404		A	102	0.00655026	0.146684	0.0138082	0.0159994	12.2857	6.84282	0.0024092	0.0419583		A	62	0.0320052	0.165016	0.0136752	0.0407919	12.6667	6.07863	0.00236846	0.0482029		A	95	0.00386806	0.135227	0.0137812	0.0518599	13.381	7.43399	0.00242953	0.0452397		A	88	0.00370441	0.138911	0.0108281	0.0415134
A	88	0.0741943	0.120427	0.012026	0.0586581	11.5238	6.01309	0.00189202	0.0455201		A	103	0.00623545	0.141946	0.0144535	0.0148231	12.619	7.05549	0.00257464	0.0425164		A	63	0.0325772	0.159365	0.0161172	0.0494033	13.2381	6.28938	0.00275083	0.054305		A	96	0.0076705	0.134343	0.0153808	0.0566791	13.7143	7.46549	0.00270723	0.0486824		A	89	0.00464175	0.134599	0.0116894	0.0389098
A	89	0.0494162	0.120427	0.0205606	0.178451	11.5714	6.0225	0.00282689	0.0890369		A	104	0.0201675	0.149004	0.0205188	0.0311565	12.2857	6.71583	0.00328528	0.061311		A	64	0.0328947	0.160599	0.0175824	0.0621888	12.9048	6.23553	0.00292011	0.0603718		A	97	0.0216433	0.13858	0.0180879	0.069012	13.2857	7.24708	0.00305204	0.0570128		A	90	0.0274281	0.14036	0.0177187	0.0668601
A	90	0.0455197	0.120427	0.0145476	0.102327	11.0476	5.87091	0.00209767	0.0621971		A	105	0.0081698	0.143948	0.0175507	0.0203203	12.4286	6.96374	0.00296345	0.0499595		A	65	0.0232805	0.155001	0.0107448	0.0204373	13.2857	6.46679	0.00200444	0.0401962		A	98	0.00195793	0.129887	0.0124277	0.0360204	13.7619	7.73213	0.00229476	0.0406724		A	91	0.00773291	0.134345	0.0146426	0.0367323
A	91	0.0292496	0.120427	0.0112501	0.0584821	11.5238	6.11085	0.00180141	0.0444887		A	106	0.0010232	0.130717	0.0103239	0.006916	13.2381	7.66538	0.00202437	0.0316805		A	66	0.0413639	0.153689	0.0150183	0.0175156	13.5714	6.5265	0.00272193	0.0452368		A	99	0.000227907	0.121724	0.00972068	0.0195785	14.381	8.24905	0.00193209	0.0332181		A	92	0.000174648	0.12273	0.00775194	0.0123068
A	92	0.0315121	0.120427	0.0202696	0.162884	12.2857	6.3087	0.0028773	0.0834139		A	107	0.000677763	0.126361	0.00864628	0.00430433	13.619	7.92205	0.00179728	0.0287091		A	67	0.0203435	0.145626	0.0108669	0.0131394	14.1429	6.88352	0.00207717	0.0390286		A	100	0.00150024	0.120705	0.00861326	0.0133481	14.6667	8.30688	0.00178645	0.0313389		A	93	0.0105879	0.12517	0.0130429	0.0180272
A	93	0.0361443	0.120427	0.0208515	0.195212	11.619	6.06605	0.00278077	0.0958918		A	108	0.0135327	0.133337	0.0171635	0.00894096	13.2381	7.50574	0.00319598	0.0428368		A	68	0.0296161	0.148062	0.0174603	0.0230545	13.8571	6.76899	0.00317699	0.0512954		A	101	0.00912445	0.124696	0.01575	0.0187541	14.2857	8.04823	0.00300726	0.0427898		A	94	0.0182786	0.128853	0.0178418	0.0278995
A	94	0.0538363	0.120427	0.0151295	0.0835789	11.4762	6.16846	0.00229957	0.0555822		A	109	0.00412469	0.124832	0.013163	0.00558963	13.9524	8.02065	0.00253392	0.0366811		A	69	0.0039797	0.137865	0.00989011	0.00847685	14.0476	7.26923	0.00195334	0.0377926		A	102	0.000196821	0.11416	0.00775194	0.00746731	15.0476	8.78701	0.00164152	0.030738		A	95	0.000553117	0.115217	0.00652147	0.00587708
A	95	0.012197	0.120427	0.0137717	0.0712083	12.3333	6.63437	0.00214816	0.0500208		A	110	0.0236649	0.139883	0.0207769	0.0187292	13.0952	7.15421	0.00351082	0.0546216		A	70	0.0290449	0.153606	0.0184371	0.0268281	13.0476	6.52369	0.00325074	0.0545449		A	103	0.0110833	0.127242	0.018457	0.0260582	14.1429	7.88717	0.00334434	0.0490558		A	96	0.00351646	0.121427	0.010582	0.0121527
A	96	0.0175372	0.120427	0.0173601	0.135232	12.4762	6.60702	0.00247448	0.0741584		A	111	0.00484682	0.136147	0.0136792	0.0116904	13.1429	7.35088	0.00246989	0.0403325		A	71	0.0188262	0.147951	0.0135531	0.0101442	12.5714	6.77436	0.00253533	0.0439929		A	104	0.0028608	0.131229	0.0111972	0.0258185	13.381	7.63824	0.00213652	0.0375699		A	97	0.00223083	0.126004	0.00984373	0.0118663
A	97	0.0363705	0.120427	0.0169722	0.108483	12.0476	6.40326	0.00245123	0.0675951		A	112	0.00647093	0.146749	0.010582	0.0136098	12.7619	6.81998	0.00190714	0.0378616		A	72	0.0255078	0.157405	0.0162393	0.0186272	11.6667	6.36947	0.00290276	0.0487279		A	105	0.00171414	0.138091	0.0071367	0.0235567	12.9048	7.27452	0.00144353	0.0317531		A	98	0.00044656	0.127521	0.00566015	0.00965583
A	98	0.0113567	0.120427	0.012123	0.0427324	12.4286	6.84104	0.00199416	0.0413105		A	113	0.0219181	0.155949	0.0214221	0.0335802	12.1429	6.4176	0.00335905	0.0647195		A	73	0.019115	0.148312	0.0155067	0.0135702	12.0952	6.75849	0.00284615	0.0467715		A	106	0.0156579	0.148461	0.0173496	0.0835365	12.4286	6.75575	0.00289198	0.0582589		A	99	0.0140547	0.144293	0.013166	0.0392104
A	99	0.010618	0.120427	0.0114441	0.0386056	13.2857	7.26554	0.00192951	0.0388599		A	114	0.0431545	0.16821	0.0183249	0.0355793	11.8571	5.95419	0.00281831	0.0620239		A	74	0.0347919	0.155379	0.0174603	0.0149777	11.4286	6.45495	0.00319598	0.0483527		A	107	0.0273598	0.160546	0.0159961	0.0925651	11.7619	6.25717	0.00256012	0.0593021		A	100	0.0230292	0.15673	0.0119355	0.0622121
A	100	0.0174252	0.120427	0.012123	0.040987	13	7.13393	0.00197292	0.0424588		A	115	0.0487776	0.179101	0.0224545	0.059526	10.8571	5.59156	0.00321578	0.0802733		A	75	0.00120407	0.14503	0.00744811	0.0044976	11.7619	6.91245	0.00160449	0.0310037		A	108	0.0311492	0.16662	0.0204257	0.158456	11.4286	6.04577	0.00304129	0.0784099		A	101	0.0331487	0.16595	0.0247324	0.190231
A	101	0.0120508	0.120427	0.0150325	0.0337995	13.0476	7.19513	0.00245484	0.0439295		A	116	0.0349322	0.173318	0.0197445	0.0547868	11.2857	5.77662	0.00286015	0.0743164		A	76	0.0251388	0.155281	0.010989	0.00609997	11.381	6.45739	0.00218821	0.0366161		A	109	0.0377641	0.167463	0.0214101	0.163704	11.4286	5.98708	0.0031309	0.0822994		A	102	0.0584524	0.167168	0.0205488	0.152482
A	102	0.00085738	0.120427	0.00688585	0.0112402	13.381	7.67869	0.00134124	0.0256102		A	117	0.0633413	0.1846	0.0180668	0.0392748	10.381	5.42354	0.00274334	0.0604564		A	77	0.0538934	0.168629	0.0133089	0.0140562	10.6667	5.94029	0.00243703	0.043522		A	110	0.0298137	0.170562	0.0142734	0.079508	11.1429	5.90476	0.00230318	0.0534933		A	103	0.0482214	0.174784	0.0182109	0.10346
A	103	0.000364133	0.120427	0.00630395	0.00821929	14.2381	8.12976	0.00127644	0.0236729		A	118	0.0564604	0.179562	0.0163892	0.0336611	11.381	5.57659	0.00254831	0.0527684		A	78	0.0202553	0.158501	0.0117216	0.0105934	11.0952	6.33394	0.00223853	0.0390992		A	111	0.0467258	0.170153	0.0126738	0.053479	10.9524	5.92506	0.00210668	0.0467006		A	104	0.0179889	0.165071	0.0123047	0.058671
A	104	0.0149406	0.120427	0.011929	0.0140275	14	7.87906	0.00212444	0.0338498		A	119	0.0780112	0.171031	0.0196154	0.0350487	12.2381	5.85263	0.00303729	0.057268		A	79	0.0182127	0.164701	0.0128205	0.0293779	11.381	6.09426	0.00227595	0.0455512		A	112	0.0839706	0.170252	0.0167343	0.0705855	11.1429	5.89578	0.00262513	0.058096		A	105	0.0650419	0.163977	0.0173496	0.0580406
A	105	0.000287857	0.120427	0.00901949	0.0110945	14	7.98245	0.00161942	0.0300799		A	120	0.0406776	0.164761	0.0122596	0.0282686	13.0952	6.07395	0.00204654	0.0417442		A	80	0.0370149	0.173767	0.0157509	0.0577791	10.5238	5.76471	0.00258968	0.0557689		A	113	0.0602491	0.168798	0.0156269	0.0200362	11.2381	5.929	0.00251488	0.0518538		A	106	0.0339654	0.160738	0.0130429	0.0233571
A	106	0.0124851	0.120427	0.0145476	0.0186162	13.9524	7.75512	0.00241952	0.0408324		A	121	0.0481963	0.171249	0.0252936	0.0769412	12.6667	5.8463	0.0037639	0.07443		A	81	0.0388038	0.177073	0.0211233	0.159515	11.0952	5.65531	0.0031112	0.0839801		A	114	0.0333183	0.168939	0.0212871	0.0168707	11.0952	5.92322	0.00333587	0.0615833		A	107	0.0331972	0.168252	0.0225175	0.0354626
A	107	0.00216015	0.120427	0.0110562	0.016064	13.5714	7.59975	0.00188244	0.0350602		A	122	0.018065	0.15328	0.0165183	0.0239777	13.6667	6.52975	0.00286843	0.0451586		A	82	0.0473703	0.173176	0.0206349	0.163754	10.8571	5.77973	0.00300779	0.0853966		A	115	0.0237843	0.15877	0.0169804	0.0101979	11.9524	6.30442	0.00283239	0.0500109		A	108	0.0409924	0.159481	0.0168574	0.0200878
A	108	0.000667465	0.120427	0.00872854	0.0137322	14.1429	7.74328	0.00153475	0.0321931		A	123	0.00422379	0.141626	0.0101949	0.0128185	14.4286	7.06904	0.00195344	0.0328825		A	83	0.0481512	0.17776	0.0177045	0.105633	10.4286	5.63248	0.0027221	0.0681015		A	116	0.0286452	0.146875	0.0121816	0.004361	12.7619	6.81543	0.00222269	0.0379142		A	109	0.00557843	0.1451	0.00762889	0.00713118
A	109	0.0172021	0.120427	0.0145476	0.0329448	13.381	6.99593	0.00229228	0.0465379		A	124	0.0069032	0.138915	0.0147116	0.00861497	14.4762	7.22506	0.00282629	0.0357947		A	84	0.0157742	0.174394	0.0131868	0.0569114	10.3333	5.74188	0.00215441	0.0522202		A	117	0.00771493	0.151486	0.013289	0.00528733	12	6.60687	0.00239144	0.0398826		A	110	0.0451858	0.156364	0.0146426	0.0131183
A	110	0.0388789	0.120427	0.0115411	0.0467298	12.8571	6.4468	0.00176789	0.0462232		A	125	0.00503485	0.142061	0.0112273	0.00939479	14	7.05291	0.00221951	0.0323163		A	85	0.0812946	0.17376	0.0168498	0.0580121	10.7619	5.76239	0.00267711	0.0598208		A	118	0.0232548	0.161342	0.013289	0.00660261	11.1429	6.21976	0.00230914	0.0425169		A	111	0.0234684	0.163565	0.0168574	0.0215165
A	111	0.0318657	0.120427	0.0171661	0.13101	11.9048	6.16109	0.00234596	0.0751638		A	126	0.000895672	0.131333	0.00825913	0.00345229	14.8095	7.64047	0.00179203	0.0267436		A	86	0.0663518	0.172537	0.0180708	0.0229549	10.9524	5.80049	0.0029011	0.0596405		A	119	0.0228691	0.152278	0.0124277	0.00684788	12	6.59604	0.00224575	0.0388852		A	112	0.0158483	0.153709	0.0092285	0.0105515
A	112	0.04472	0.120427	0.0158084	0.116895	12.4286	6.19426	0.00216753	0.0709307		A	127	0.00618622	0.138725	0.013292	0.00726628	14.2857	7.22106	0.00260075	0.0338825		A	87	0.0223262	0.156496	0.01221	0.0132992	11.7143	6.40342	0.00215592	0.0435278		A	120	0.021214	0.153741	0.0155039	0.00903318	12.1429	6.51975	0.00267057	0.0455423		A	113	0.00717938	0.146973	0.00947459	0.0077397
A	113	0.0489772	0.120427	0.0176511	0.0926696	11.8095	5.92067	0.00242272	0.0702967		A	128	0.00628174	0.13792	0.0120015	0.00407159	14.3333	7.26455	0.00235563	0.032258		A	88	0.00801055	0.1515	0.0144078	0.0138816	11.5238	6.61453	0.00256949	0.0445533		A	121	0.057958	0.15766	0.01575	0.0194241	12	6.3604	0.00263769	0.048817		A	114	0.0204485	0.145783	0.0109511	0.00875716
A	114	0.0348648	0.120427	0.0130928	0.0594302	12.4762	6.15479	0.00187892	0.0544452		A	129	0.0131337	0.148442	0.0139373	0.00885581	13.5238	6.75507	0.00259777	0.0362455		A	89	0.00454548	0.14545	0.0106227	0.00844689	11.8571	6.91758	0.00198999	0.0379811		A	122	0.036232	0.153234	0.01575	0.0204826	12.2381	6.53451	0.00268093	0.0472776		A	115	0.0315821	0.146757	0.0145195	0.0207475
A	115	0.0638936	0.120427	0.0139657	0.0473026	13.1905	6.22762	0.0020349	0.0532129		A	130	0.00755397	0.138961	0.0112273	0.00398617	14	7.20828	0.00217217	0.0327563		A	90	0.00683101	0.146886	0.0144078	0.0203077	11.8571	6.8619	0.00257644	0.0448445		A	123	0.0182757	0.139319	0.01575	0.0143079	13.1905	7.18519	0.00273191	0.0458516		A	116	0.0172489	0.136903	0.0126738	0.01348
A	116	0.0434231	0.120427	0.0125109	0.0273685	13.381	6.30831	0.00187413	0.0467684		A	131	0.0132005	0.139464	0.0134211	0.00497783	14.2381	7.17951	0.00252279	0.0353774		A	91	0.0122638	0.155607	0.014652	0.0488212	11.7619	6.51282	0.002485	0.0510268		A	124	0.0330683	0.15011	0.0124277	0.0178498	12.381	6.67196	0.00220872	0.0411285		A	117	0.0122482	0.143097	0.00959764	0.0197153
A	117	0.0297938	0.120427	0.0156144	0.033309	13.1905	6.29706	0.0023021	0.054661		A	132	0.0333483	0.153908	0.0147116	0.0151166	13.3333	6.51103	0.00257137	0.0416205		A	92	0.00473338	0.143976	0.0119658	0.0318292	12.2857	7.00891	0.00215529	0.0430273		A	125	0.0470025	0.161286	0.0188261	0.0777849	11.619	6.21705	0.00294937	0.0626052		A	118	0.0483239	0.154745	0.0189492	0.0719053
A	118	0.0318569	0.120427	0.0112501	0.0151506	14.0952	6.69663	0.00180498	0.0386948		A	133	0.0307458	0.149025	0.018583	0.0189991	13.2381	6.71712	0.00304671	0.0537067		A	93	0.00429771	0.145678	0.013431	0.0136406	11.9048	6.88742	0.00244528	0.0424843		A	126	0.0219096	0.145435	0.0147656	0.0329325	12.619	6.89258	0.00246827	0.0497996		A	119	0.0278355	0.141678	0.0201796	0.0364937
A	119	0.0260238	0.120427	0.00921346	0.010229	14.8095	7.05965	0.00158932	0.0321602		A	134	0.00988729	0.135139	0.0166473	0.00810609	14.1429	7.40547	0.00290459	0.0438782		A	94	0.012331	0.149106	0.0148962	0.0175085	12	6.72247	0.00264503	0.0455093		A	127	0.0161456	0.13573	0.0152578	0.0124646	13.3333	7.3764	0.00273528	0.0439321		A	120	0.0206437	0.132348	0.0171035	0.0187881
A	120	0.0354735	0.120427	0.0138687	0.0203244	13.9048	6.57492	0.00219726	0.0434475		A	135	0.00250823	0.131913	0.00967867	0.00675572	14.381	7.60098	0.00181531	0.0336345		A	95	0.0124229	0.147348	0.0140415	0.025923	11.9524	6.79316	0.00250193	0.0464547		A	128	0.0129642	0.133612	0.0120586	0.0109621	13.4762	7.50351	0.00222901	0.0390783		A	121	0.0084359	0.126581	0.0089824	0.0102248
A	121	0.0140561	0.120427	0.0137717	0.0182689	13.2857	6.49084	0.00221625	0.0422848		A	136	0.0128032	0.144771	0.0176797	0.0198774	13.381	6.91625	0.00296081	0.0513738		A	96	0.00370772	0.140313	0.0124542	0.0178962	12.5238	7.1348	0.00224225	0.0433747		A	129	0.013236	0.133829	0.0191953	0.0323663	13.4762	7.48825	0.00324459	0.0551622		A	122	0.0220227	0.140099	0.0187031	0.0459972
A	122	0.00508468	0.120427	0.00853457	0.0131165	13	6.6175	0.00149708	0.0313403		A	137	0.00468149	0.132372	0.00929152	0.00677785	14.0476	7.56782	0.00181934	0.0324156		A	97	0.0142706	0.15286	0.0136752	0.0250261	11.7143	6.55946	0.00240329	0.0458971		A	130	0.0104316	0.125649	0.0173496	0.0140578	14	7.97281	0.00311544	0.0480155		A	123	0.00457764	0.127877	0.00910545	0.0208806
A	123	0.0039512	0.120427	0.0065949	0.00543904	13.9048	7.06828	0.00126408	0.0250909		A	138	0.0112209	0.136473	0.0136792	0.0113006	13.619	7.33811	0.00246443	0.0413908		A	98	0.0471157	0.163947	0.0196581	0.0793472	11.2857	6.10537	0.00309943	0.0681011		A	131	0.0144652	0.131838	0.0175957	0.0292935	13.5714	7.60354	0.00297564	0.053529		A	124	0.0174684	0.129652	0.0168574	0.0449211
A	124	0.018216	0.120427	0.0106682	0.00814445	14.381	7.05373	0.00186444	0.0322637		A	139	0.0300151	0.147864	0.0220674	0.0313722	12.9048	6.77262	0.00340506	0.0677882		A	99	0.0262949	0.147757	0.0208791	0.0499155	12.2381	6.77143	0.00339382	0.0655852		A	132	0.0388715	0.147313	0.0217793	0.0837347	12.5714	6.80719	0.00337838	0.0701502		A	125	0.0181895	0.138132	0.018457	0.0677099
A	125	0.0168569	0.120427	0.0114441	0.0176036	13.7619	7.02754	0.00190042	0.0372315		A	140	0.0216483	0.152838	0.0212931	0.0428961	12.4762	6.55117	0.00318284	0.0735279		A	100	0.00610421	0.139917	0.0131868	0.0193287	12.6667	7.16166	0.00238431	0.04417		A	133	0.0160064	0.144844	0.0174726	0.126143	13.0476	6.92322	0.00268661	0.0703607		A	126	0.0206102	0.143098	0.0206718	0.126547
A	126	0.0110909	0.120427	0.011735	0.0108039	14.619	7.35428	0.00192766	0.0384598		A	141	0.0202904	0.148927	0.0192283	0.035843	12.381	6.72216	0.00293388	0.0679737		A	101	0.00205731	0.140062	0.00866911	0.0137978	12.4286	7.15299	0.00168951	0.0355672		A	134	0.0188309	0.144562	0.0161191	0.115362	13.1429	6.9322	0.00251997	0.0651489		A	127	0.0326241	0.145141	0.0193183	0.126703
A	127	0.0498622	0.120427	0.0165842	0.0237138	14.1905	6.88924	0.00252214	0.0522386		A	142	0.0381145	0.162224	0.0282617	0.073691	11.5238	6.17576	0.00397688	0.104156		A	102	0.0131079	0.15424	0.0177045	0.0555863	11.8571	6.48852	0.00292132	0.0603558		A	135	0.0349245	0.154713	0.0284238	0.268468	12.7619	6.48185	0.00400312	0.114514		A	128	0.0336586	0.153948	0.0260859	0.241952
A	128	0.0374057	0.120427	0.0154204	0.0608195	13.381	6.61197	0.00224514	0.0574748		A	143	0.0295176	0.148035	0.0261969	0.0393633	12.3333	6.761	0.00411179	0.0777162		A	103	0.0116816	0.146923	0.0137973	0.0184829	12.2381	6.81722	0.00252626	0.0448681		A	136	0.0267218	0.142188	0.0239941	0.140002	13.4762	7.03937	0.00376032	0.080674		A	129	0.0334149	0.143786	0.0242402	0.138161
A	129	0.0196455	0.120427	0.0151295	0.0256353	14.2857	7.26612	0.00233617	0.0485784		A	144	0.0273117	0.159536	0.0277455	0.0542624	11.7619	6.27371	0.00411631	0.0895546		A	104	0.0204233	0.150255	0.0161172	0.036097	12.4286	6.66386	0.00278211	0.0533439		A	137	0.031393	0.1549	0.0251015	0.197097	12.619	6.46278	0.00371152	0.094807		A	130	0.0348782	0.155071	0.0253476	0.179812
A	130	0.0134629	0.120427	0.0145476	0.013161	15.2381	7.64194	0.0022564	0.047814		A	145	0.00481906	0.141917	0.0148406	0.0160218	12.6667	7.05665	0.00260682	0.0461272		A	105	0.0190987	0.152627	0.0205128	0.0936623	12.4286	6.55714	0.00317349	0.0735184		A	138	0.0104127	0.140808	0.0148886	0.0657401	13.2381	7.11431	0.00255324	0.0526096		A	131	0.00785199	0.139131	0.0142734	0.0573028
A	131	0.0146262	0.120427	0.0146446	0.0171131	15.1905	7.54292	0.00223944	0.0494996		A	146	0.0164032	0.151792	0.0147116	0.0208785	12.1429	6.60253	0.00248171	0.0495837		A	106	0.0200241	0.156541	0.0184371	0.111004	12.5714	6.39292	0.00285634	0.0717753		A	139	0.0181171	0.151064	0.0159961	0.0829844	12.6667	6.63689	0.00264891	0.0565019		A	132	0.0142301	0.152677	0.0163652	0.0940624
A	132	0.0162864	0.120427	0.0148385	0.0396047	14.2857	7.12181	0.0022081	0.0532832		A	147	0.0319096	0.156755	0.0216802	0.0373531	11.8095	6.38495	0.00338994	0.0693577		A	107	0.0240905	0.153781	0.0177045	0.1258	12.619	6.5083	0.00274308	0.0738463		A	140	0.032752	0.1535	0.0201796	0.124579	12.5238	6.52061	0.00315918	0.0723602		A	133	0.0200902	0.153355	0.021041	0.137036
A	133	0.0210766	0.120427	0.0160023	0.0294706	14.5238	7.54728	0.00241636	0.0526024		A	148	0.00949681	0.141418	0.0189702	0.020416	12.7619	7.07678	0.00323534	0.0549533		A	108	0.0342361	0.161787	0.0264957	0.273912	12.4286	6.19389	0.0037593	0.116897		A	141	0.0158224	0.13833	0.0199336	0.0652945	13.381	7.23527	0.00337211	0.0596215		A	134	0.0122741	0.13883	0.0178418	0.0663092
A	134	0.0128143	0.120427	0.0135777	0.0420612	14.2381	7.60091	0.00205397	0.0491444		A	149	0.000970999	0.13017	0.00942057	0.00594117	13.4286	7.69751	0.0018826	0.0316959		A	109	0.0176625	0.145094	0.0233211	0.151023	13.4286	6.9044	0.00368298	0.0856141		A	142	0.0021264	0.134501	0.0108281	0.02857	13.5714	7.449	0.00202964	0.0385661		A	135	0.000636662	0.131036	0.00885936	0.0249721
A	135	0.0218994	0.120427	0.0161963	0.0688047	13.5238	7.0418	0.00233641	0.0605729		A	150	0.00141194	0.129538	0.00903342	0.00292118	13.381	7.74603	0.00188965	0.0286279		A	110	0.0194164	0.149464	0.0247863	0.213987	12.7619	6.70452	0.00373907	0.0991351		A	143	0.00227505	0.138157	0.00885936	0.0238371	13.0952	7.26246	0.00173051	0.0340355		A	136	0.00267131	0.13745	0.0089824	0.0247167
A	136	0.0159594	0.120427	0.0163903	0.0999204	13.1905	6.95384	0.00231905	0.0670106		A	151	0.0135933	0.142643	0.0139373	0.0107291	12.5238	7.02878	0.00256154	0.040298		A	111	0.00156403	0.131986	0.0119658	0.0707279	13.7619	7.58791	0.00214069	0.049697		A	144	0.0143365	0.145387	0.0137812	0.0315636	12.4286	6.89061	0.00246519	0.0439331		A	137	0.0208417	0.148452	0.0147656	0.0470629
A	137	0.0259416	0.120427	0.0157114	0.107272	12.8095	6.81515	0.00225754	0.0665958		A	152	0.0168447	0.141235	0.0163892	0.0127663	12.619	7.0844	0.0028974	0.0453122		A	112	0.00506014	0.142689	0.0178266	0.135444	13.0476	7.02051	0.00287195	0.070284		A	145	0.0208807	0.141254	0.0166113	0.0359289	12.8095	7.09007	0.00292286	0.0488015		A	138	0.0113106	0.14065	0.0140273	0.0398301
A	138	0.0489326	0.120427	0.0244399	0.230165	12.381	6.37872	0.00323408	0.110461		A	153	0.00098957	0.125673	0.0100658	0.00306031	13.5714	7.96154	0.00205725	0.0299341		A	113	0.0230968	0.151	0.0239316	0.209145	12.619	6.63516	0.00359957	0.096237		A	146	0.00198809	0.133807	0.00873631	0.00822047	13.0476	7.49022	0.00176891	0.0316431		A	139	0.00151658	0.128415	0.00849022	0.00930703
A	139	0.0293312	0.120427	0.0190088	0.116276	13.1429	6.93143	0.00282571	0.0717249		A	154	0.00246527	0.131524	0.0101949	0.00393724	13.1429	7.61466	0.00205086	0.0306247		A	114	0.0122071	0.13558	0.0190476	0.100812	13.619	7.38779	0.00323384	0.0667057		A	147	0.0137506	0.142481	0.0141504	0.0108419	12.5238	7.04651	0.00263333	0.0395072		A	140	0.0108276	0.139258	0.0115664	0.0135107
A	140	0.0248369	0.120427	0.0206576	0.162455	12.2381	6.4695	0.00292469	0.0849931		A	155	0.0189008	0.140443	0.0176797	0.0130315	12.8095	7.13602	0.00304616	0.0483551		A	115	0.000437963	0.124374	0.00879121	0.0359817	14.3333	8.05849	0.00172749	0.0376492		A	148	0.0215261	0.141323	0.0159961	0.0159993	12.619	7.09069	0.00281337	0.0459756		A	141	0.0265221	0.141802	0.0174726	0.0257149
A	141	0.0122864	0.120427	0.00969838	0.0464747	13.1905	7.0771	0.00165001	0.0390446		A	156	0.00797442	0.129679	0.0156149	0.00613308	13.3333	7.71816	0.00282718	0.0410589		A	116	0.00122269	0.129469	0.00989011	0.0435505	13.8095	7.73956	0.00190255	0.0401956		A	149	0.00732829	0.12941	0.013166	0.0083961	13.3333	7.73779	0.00248119	0.0388167		A	142	0.00271083	0.126708	0.00996678	0.00811079
A	142	0.0166351	0.120427	0.0137717	0.0900197	12.1905	6.51489	0.0020973	0.0559477		A	157	0.000767477	0.125775	0.00916247	0.00327509	13.8095	7.95883	0.00180634	0.0312077		A	117	0.00848218	0.139552	0.0152625	0.0720286	13.0476	7.18144	0.00265622	0.0546437		A	150	0.00137573	0.128927	0.00836717	0.00394109	13.381	7.76756	0.00171065	0.0307328		A	143	0.000788957	0.125827	0.00725975	0.00547327
A	143	0.0192919	0.120427	0.017845	0.13712	12.2857	6.52876	0.00257208	0.0753626		A	158	0.0164426	0.136029	0.021035	0.0104904	13.4762	7.35798	0.0035602	0.0521127		A	118	0.00879369	0.136406	0.0136752	0.0606044	13.5238	7.33858	0.00247077	0.050763		A	151	0.00787759	0.12884	0.0152578	0.00772048	13.6667	7.77421	0.00275556	0.0431844		A	144	0.0133481	0.133507	0.01858	0.0187999
A	144	0.0151616	0.120427	0.0150325	0.0553968	13.1905	7.19804	0.00248096	0.048266		A	159	0.000423507	0.122527	0.0103239	0.00473958	14.4762	8.16673	0.00191796	0.03506		A	119	0.000376352	0.123774	0.00708181	0.013496	14.0952	8.09084	0.00154392	0.0307136		A	152	0.00103132	0.116989	0.010582	0.00349661	14.5238	8.55875	0.00202372	0.0359654		A	145	0.00152531	0.120065	0.0110742	0.00773248
A	145	0.00292439	0.120427	0.00843759	0.021418	13.5238	7.44748	0.00155263	0.0305536		A	160	0.0068043	0.129909	0.0197445	0.0130907	14.1429	7.71687	0.00330063	0.0521939		A	120	0.00360387	0.130538	0.0107448	0.0183059	13.3333	7.6895	0.00214615	0.0374917		A	153	0.00770587	0.123089	0.0161191	0.0073926	14.1905	8.14569	0.00284906	0.0464327		A	146	0.0103775	0.127845	0.0164882	0.0164467
A	146	0.000853716	0.120427	0.0077587	0.0102506	13.4286	7.6978	0.00151671	0.025839		A	161	0.0119171	0.134102	0.0221964	0.0134662	13.5238	7.46742	0.00362473	0.0586302		A	121	0.0132268	0.138501	0.0172161	0.0366085	12.8571	7.237	0.00305273	0.0531975		A	154	0.0198304	0.132473	0.0190722	0.0125029	13.381	7.56232	0.00325358	0.0524273		A	147	0.0241157	0.133353	0.0193183	0.0237114
A	147	0.0175942	0.120427	0.011929	0.0396495	12.619	6.94986	0.00203127	0.0401102		A	162	0.0077888	0.124556	0.0183249	0.00520897	14.1429	8.03988	0.00323377	0.0450802		A	122	0.000827751	0.124283	0.00805861	0.0114676	13.6667	8.05958	0.00163627	0.0343784		A	155	0.00765533	0.120671	0.0156269	0.0056078	14	8.30048	0.00283091	0.0436262		A	148	0.00416326	0.12014	0.0145195	0.00934015
A	148	0.0113459	0.120427	0.0129958	0.0355739	13.1429	7.25449	0.0022145	0.0407498		A	163	0.00372787	0.117585	0.0152278	0.00253203	14.9048	8.5131	0.00280686	0.0396609		A	123	0.00800304	0.132761	0.0179487	0.0241603	13.2857	7.5398	0.00315102	0.0533909		A	156	0.00447606	0.115627	0.0179648	0.00537321	14.7143	8.66457	0.0032149	0.0472904		A	149	0.00644673	0.117242	0.0175957	0.01008
A	149	0.000708478	0.120427	0.00843759	0.00863579	13.9524	8.04539	0.00164223	0.0264372		A	164	0.0168243	0.128233	0.0228417	0.00814852	14.1429	7.81352	0.00386141	0.0554124		A	124	0.00174685	0.120329	0.0105006	0.00901181	14.1429	8.32137	0.00200675	0.0389627		A	157	0.0151887	0.124909	0.0209179	0.0132077	14.0952	8.02043	0.00356021	0.0555687		A	150	0.0242147	0.125335	0.0230097	0.0241739
A	150	0.00594931	0.120427	0.0103773	0.0112548	13.1429	7.41267	0.00192265	0.0302209		A	165	0.00608895	0.12568	0.0153568	0.00655221	14	7.96748	0.00270555	0.0440471		A	125	0.00876455	0.131032	0.014652	0.0192816	13.381	7.64994	0.00260735	0.0483805		A	158	0.00792794	0.119433	0.0146425	0.00777492	14.4762	8.38046	0.00266678	0.0432913		A	151	0.00962946	0.123634	0.0146426	0.0157088
A	151	0.0198396	0.120427	0.0139657	0.0211809	13.1905	7.18466	0.00233966	0.0411563		A	166	0.00343811	0.115202	0.0120015	0.00180527	14.8095	8.68964	0.00234969	0.0333092		A	126	0.0140201	0.137735	0.0169719	0.0334582	13.0476	7.26813	0.00287867	0.0561466		A	159	0.00377456	0.110817	0.0129199	0.00313589	15.0476	9.03778	0.00250704	0.0375338		A	152	0.00471861	0.111828	0.0134121	0.00597201
A	152	0.00274485	0.120427	0.00882553	0.00719294	14	7.97789	0.00169606	0.0275983		A	167	0.00047222	0.106654	0.00916247	0.0010306	15.7143	9.38753	0.00195122	0.0280377		A	127	0.00746029	0.124191	0.0153846	0.0133226	14	8.05861	0.00280947	0.0468507		A	160	4.67077e-05	0.101753	0.00664452	0.00118	16	9.84668	0.00147677	0.0274797		A	153	0.000322639	0.102044	0.00627538	0.0021387
A	153	0.000419082	0.120427	0.00572204	0.00350447	14.0952	8.12201	0.00119271	0.0226847		A	168	0.000339454	0.106512	0.0125177	0.00109401	15.8571	9.39579	0.00249982	0.0323862		A	128	0.00643789	0.120662	0.0179487	0.0090245	14.3333	8.29976	0.00333016	0.048732		A	161	0.000873299	0.105838	0.0127969	0.00270186	15.619	9.46302	0.00249725	0.0370173		A	154	0.000782142	0.105477	0.0126738	0.00450583
A	154	0.00825434	0.120427	0.0138687	0.0117792	14.0952	7.64678	0.00234882	0.0390515		A	169	0.00326648	0.11363	0.0140663	0.0019425	15.1905	8.8214	0.00271415	0.0360378		A	129	0.0110953	0.126018	0.0169719	0.0151856	14.3333	7.94579	0.00311074	0.0491594		A	162	0.00347203	0.112869	0.0142734	0.00560204	15.0476	8.87412	0.00265922	0.0409098		A	155	0.00295799	0.112008	0.0137812	0.00833801
A	155	0.000782287	0.120427	0.00804966	0.00444282	15.0952	8.47289	0.00147611	0.0282668		A	170	0.00153228	0.114446	0.0134211	0.00222687	15.1905	8.75068	0.00256395	0.0360281		A	130	0.00722549	0.122649	0.0135531	0.0129826	14.4286	8.1779	0.00253686	0.0440185		A	163	0.0021223	0.113107	0.0140273	0.00521344	15.0952	8.85456	0.00257692	0.0420413		A	156	0.00217049	0.112335	0.0139043	0.00765281
A	156	0.00671739	0.120427	0.0125109	0.010372	14.9048	7.99117	0.00206866	0.0390326		A	171	0.00273383	0.119715	0.0118725	0.00308616	14.7619	8.36043	0.00226587	0.0348992		A	131	0.00445434	0.114899	0.0136752	0.00612365	14.7143	8.70965	0.00269953	0.0409564		A	164	0.00513943	0.12006	0.0150117	0.00953499	14.4762	8.34687	0.00271612	0.0446691		A	157	0.00814559	0.114364	0.0146426	0.00757013
A	157	0.0119648	0.120427	0.0144506	0.0160922	14	7.63427	0.00233102	0.0439742		A	172	0.00382081	0.120708	0.0123887	0.00377397	14.619	8.32469	0.00238113	0.0353983		A	132	0.000198792	0.105115	0.00732601	0.00198535	15.619	9.52466	0.00165456	0.0297684		A	165	0.002957	0.11901	0.0119355	0.00837106	14.5714	8.4202	0.00222628	0.0390206		A	158	0.0116581	0.116692	0.0153808	0.0133244
A	158	0.00332372	0.120427	0.01222	0.00669435	14.7143	8.36689	0.00213696	0.0345396		A	173	0.00927281	0.124209	0.0163892	0.00574872	14.2381	8.05923	0.00303024	0.0421276		A	133	0.000678022	0.108284	0.01221	0.00324432	15.4762	9.24335	0.00253882	0.0369332		A	166	0.0125934	0.123641	0.0156269	0.0131519	14.381	8.10422	0.0028373	0.0449068		A	159	0.00639674	0.11887	0.0136582	0.0162091
A	159	0.00355613	0.120427	0.0133838	0.00633932	15.4286	8.60722	0.00231443	0.036379		A	174	0.0267202	0.139076	0.0201316	0.0195078	13.2381	7.19977	0.00326328	0.0581996		A	134	0.00206917	0.1129	0.00989011	0.00446492	15.1905	8.87265	0.00206914	0.0345479		A	167	0.0301056	0.138047	0.0175957	0.0517991	13.381	7.26024	0.0028729	0.0567947		A	160	0.0237505	0.13123	0.0178418	0.0481639
A	160	0.0150531	0.120427	0.017748	0.0192621	14.4762	7.91621	0.00284709	0.0485729		A	175	0.0118564	0.138571	0.0160021	0.0188752	13.1429	7.22519	0.00267016	0.0509706		A	135	0.00222894	0.115975	0.0117216	0.00496026	14.7143	8.63468	0.00236032	0.0379901		A	168	0.0135963	0.131908	0.0146425	0.054457	14	7.59788	0.00254066	0.0493382		A	161	0.0127271	0.13201	0.0162422	0.0631912
A	161	0.00852217	0.120427	0.0133838	0.0138833	14.381	8.13044	0.00226612	0.0394188		A	176	0.0141952	0.136715	0.0172926	0.0200784	13.0952	7.31875	0.00292343	0.053053		A	136	0.00802243	0.126503	0.0114774	0.00683923	13.9048	7.9188	0.00226227	0.0388074		A	169	0.010568	0.132466	0.0148886	0.0638188	14	7.55568	0.00256377	0.0513737		A	162	0.0150752	0.134215	0.0179648	0.0743257
A	162	0.00240517	0.120427	0.0104743	0.00443582	15.2857	8.93454	0.00192434	0.0305001		A	177	0.0155408	0.147578	0.0209059	0.0355065	12.381	6.78578	0.00327405	0.0669887		A	137	0.0152983	0.136284	0.0139194	0.0157272	13.2857	7.34286	0.00259879	0.0445361		A	170	0.00925317	0.138916	0.018457	0.122703	13.7619	7.21533	0.00290784	0.0684715		A	163	0.0151676	0.141321	0.0196875	0.127247
A	163	0.000417621	0.120427	0.00785569	0.00228106	16	9.58821	0.00156715	0.0250498		A	178	0.00094541	0.135581	0.00929152	0.0139064	13.2381	7.38495	0.00171717	0.0374363		A	138	0.00993205	0.13105	0.0137973	0.018264	14.0952	7.637	0.00260119	0.0443514		A	171	0.000974068	0.130008	0.010459	0.057242	14.381	7.70764	0.00187753	0.0440899		A	164	0.00134759	0.133619	0.0102129	0.0558892
A	164	0.000415015	0.120427	0.00979536	0.00302076	16.1905	9.48385	0.0018434	0.0286361		A	179	0.011961	0.149286	0.0203897	0.0346269	12.3333	6.70706	0.00331862	0.0631292		A	139	0.0229028	0.143566	0.0181929	0.0624557	13.2857	6.96935	0.00298018	0.0621727		A	172	0.0125596	0.143603	0.0204257	0.125706	13.381	6.98142	0.00331832	0.0707145		A	165	0.0228188	0.146865	0.0195644	0.109783
A	165	0.00318535	0.120427	0.012026	0.00650567	15.5714	8.85443	0.0021697	0.0333997		A	180	0.000602471	0.142819	0.0107111	0.0154859	12.619	7.02116	0.00194416	0.038552		A	140	0.0112387	0.145202	0.0142857	0.0574606	13.4762	6.89304	0.00243408	0.0538703		A	173	0.000392595	0.131353	0.00836717	0.0422128	14.0476	7.62766	0.00160021	0.0367241		A	166	0.00575942	0.14283	0.0119355	0.0611636
A	166	0.00178323	0.120427	0.0104743	0.00549274	15.5714	8.79944	0.00187667	0.0320838		A	181	0.000359309	0.142892	0.00916247	0.0139826	12.5238	7.01962	0.00172582	0.0352397		A	141	0.0188119	0.143229	0.0179487	0.0746047	13.5238	6.98864	0.00305758	0.0616946		A	174	0.00323316	0.137362	0.010459	0.0543998	13.619	7.30639	0.00191192	0.0419257		A	167	0.0228734	0.146766	0.013289	0.0463311
A	167	0.00408452	0.120427	0.00834061	0.00543844	15.7143	8.7362	0.00150362	0.0298059		A	182	0.00752341	0.149515	0.0161311	0.0225134	12.0952	6.69803	0.0027836	0.0508873		A	142	0.0302527	0.156414	0.0199023	0.134115	13.0476	6.40159	0.00310361	0.0777763		A	175	0.00834474	0.145819	0.0143965	0.0845062	12.9048	6.88286	0.00249748	0.0539318		A	168	0.0279197	0.149001	0.0152578	0.0654223
A	168	0.00623537	0.120427	0.0110562	0.0142727	15.0476	8.34691	0.00187339	0.0365087		A	183	0.000629517	0.132346	0.00709769	0.00626172	13.0952	7.56536	0.00150899	0.0282266		A	143	0.00427355	0.139217	0.0126984	0.0669569	14	7.18864	0.0022438	0.0514474		A	176	0.00218237	0.130436	0.00689061	0.0261756	13.9048	7.69644	0.00143998	0.0317544		A	169	0.00420578	0.133506	0.00664452	0.0187387
A	169	0.00672106	0.120427	0.0114441	0.0132848	14.6667	8.21559	0.00199046	0.0358801		A	184	0.00190902	0.130828	0.013163	0.0128184	13.381	7.6535	0.00248974	0.0398364		A	144	0.0144656	0.149016	0.0197802	0.117834	13.3333	6.71795	0.00329801	0.0698977		A	177	0.00324609	0.127282	0.0130429	0.0411984	14.4762	7.87855	0.00248471	0.0428117		A	170	0.00783227	0.132833	0.0146426	0.0508103
A	170	0.0211432	0.120427	0.0149355	0.0421975	13.6667	7.45369	0.0023308	0.0496368		A	185	0.00610615	0.131595	0.0163892	0.013521	13.2381	7.60614	0.00305907	0.0447875		A	145	0.0021603	0.143299	0.00757021	0.0377486	13.7619	6.99231	0.00149517	0.0369875		A	178	0.00689723	0.12963	0.0163652	0.0441567	14.2381	7.73705	0.00300183	0.0493628		A	171	0.00721023	0.129785	0.0147656	0.0387862
A	171	0.00931207	0.120427	0.012026	0.0531345	13.7143	7.4952	0.00187727	0.0463684		A	186	0.000237261	0.118548	0.00696864	0.0034028	14.1905	8.44535	0.00158463	0.0266497		A	146	0.0056877	0.149899	0.0113553	0.0456062	13.3333	6.68413	0.00211587	0.0433075		A	179	0.000985289	0.116906	0.00812108	0.0120147	15.1905	8.57881	0.00184296	0.0301125		A	172	0.00114882	0.116875	0.00762889	0.0106495
A	172	0.0162128	0.120427	0.0139657	0.0580976	13.5714	7.39249	0.00219686	0.0502086		A	187	0.00579122	0.124999	0.013163	0.00710615	13.7619	8.01703	0.00273787	0.0360726		A	147	0.00615042	0.147235	0.0120879	0.0670778	13.2857	6.80281	0.00218786	0.0489453		A	180	0.000100233	0.112311	0.00516796	0.00547649	15.2381	8.91288	0.00133083	0.0248888		A	173	6.13e-05	0.111489	0.00541405	0.00490136
A	173	0.023385	0.120427	0.0162933	0.105825	13.2381	7.01358	0.0023931	0.0652171		A	188	0.000921838	0.114379	0.00619435	0.00136828	14.5714	8.76603	0.00156894	0.0240243		A	148	0.00155966	0.132081	0.00781441	0.0325297	14.1905	7.58535	0.00157644	0.0356402		A	181	0.00548364	0.125764	0.0139043	0.0289854	14.2381	7.96419	0.00269865	0.0422639		A	174	0.0045402	0.123565	0.0119355	0.0237093
A	174	0.00770547	0.120427	0.00872854	0.0470171	14.0476	7.45679	0.00149149	0.0382117		A	189	0.00243042	0.116082	0.00954962	0.00227487	14.6667	8.65686	0.00220372	0.0286521		A	149	0.00403204	0.133519	0.0141636	0.0631829	14.2857	7.49841	0.00258934	0.0510814		A	182	0.00934981	0.127678	0.0171035	0.0426596	14.381	7.84041	0.00307516	0.0509741		A	175	0.0111445	0.12751	0.0161191	0.0409118
A	175	0.0131104	0.120427	0.0169722	0.114391	13.0952	6.82941	0.0025713	0.0654206		A	190	0.00739303	0.120454	0.0117435	0.00277773	14.2857	8.32327	0.00249788	0.0323631		A	150	0.00923415	0.133269	0.0188034	0.0866133	13.8571	7.51306	0.00335346	0.0625046		A	183	0.00788307	0.124447	0.0135351	0.0206864	14.381	8.05316	0.00258427	0.0408373		A	176	0.00555998	0.122266	0.0125508	0.0199033
A	176	0.000601099	0.120427	0.00814664	0.0471029	13.1905	7.2188	0.00139431	0.0359472		A	191	0.00563616	0.11779	0.0125177	0.00546625	14.5238	8.53891	0.00260515	0.0339232		A	151	0.00228673	0.120019	0.00708181	0.0187236	14.8095	8.34042	0.00166322	0.0317241		A	184	0.000376215	0.112739	0.00836717	0.00569616	15.1905	8.88089	0.00181931	0.0296005		A	177	0.000284933	0.110928	0.00959764	0.00674904
A	177	0.000777603	0.120427	0.00795267	0.047301	13.1429	7.10193	0.00137116	0.0360543		A	192	0.000667232	0.113505	0.00916247	0.00235577	15	8.82359	0.00198798	0.0291102		A	152	3.46461e-05	0.109814	0.00537241	0.00672547	15.619	9.11832	0.00142454	0.0262795		A	185	0.00572332	0.118269	0.0126738	0.00949969	14.7619	8.46401	0.00250862	0.0368778		A	178	0.00442884	0.117282	0.0126738	0.0119914
A	178	0.0349674	0.120427	0.0124139	0.0758728	12.9048	6.71661	0.00200406	0.0498017		A	193	0.00900928	0.12137	0.0156149	0.0064342	14.2381	8.2501	0.00315012	0.0373477		A	153	0.00267592	0.119727	0.00940171	0.0259141	14.7619	8.36691	0.00201949	0.0367062		A	186	0.00834767	0.124913	0.0150117	0.0307946	14.5714	8.02449	0.00277939	0.044886		A	179	0.0104616	0.126359	0.0177187	0.0382562
A	179	0.025848	0.120427	0.00649791	0.0200546	13.8095	7.196	0.00125411	0.0270708		A	194	0.00163784	0.11434	0.00864628	0.00206958	14.8095	8.7681	0.00195143	0.0276525		A	154	0.00564657	0.12781	0.0163614	0.0497853	14.5238	7.84481	0.0030142	0.0530708		A	187	0.00297908	0.11496	0.010459	0.011213	15.381	8.71564	0.00220336	0.0333683		A	180	0.00253976	0.116829	0.010582	0.0128276
A	180	0.0188649	0.120427	0.0114441	0.0395585	14.1429	7.36834	0.00204011	0.0383345		A	195	0.00210291	0.114619	0.00890438	0.0014103	14.7143	8.75132	0.00200503	0.027575		A	155	0.00528871	0.124236	0.0136752	0.0316183	14.5238	8.05629	0.00257774	0.0453997		A	188	0.00154228	0.109077	0.0092285	0.00559359	15.8095	9.18223	0.00204772	0.0301885		A	181	0.00045483	0.109366	0.0089824	0.00678374
A	181	0.00686368	0.120427	0.0125109	0.0262457	14.1429	7.62409	0.00230482	0.0365553		A	196	0.00690334	0.121649	0.0122596	0.00366882	14.1429	8.24145	0.0025655	0.0333222		A	156	0.000163783	0.112356	0.00891331	0.00889419	15.4762	8.9083	0.00188242	0.0329876		A	189	0.00531281	0.111905	0.0092285	0.00786238	15.5238	8.97625	0.00209696	0.030332		A	182	0.00851689	0.119988	0.0143965	0.0220273
A	182	0.00228924	0.120427	0.00688585	0.00870954	15.0952	8.25933	0.00152576	0.0238914		A	197	0.00950048	0.119107	0.0125177	0.0020026	14.5238	8.41941	0.0026379	0.0328974		A	157	0.00478357	0.122165	0.013431	0.0155343	14.7143	8.19683	0.00258934	0.0418699		A	190	0.00485054	0.114214	0.0111972	0.00992969	15.2381	8.76818	0.00240021	0.0341287		A	183	0.000915562	0.109423	0.00652147	0.00607156
A	183	1.75739e-05	0.120427	0.00446125	0.00316229	15.8095	9.00078	0.00113303	0.0192482		A	198	0.00308561	0.11349	0.0110982	0.00208037	14.9048	8.84682	0.00252464	0.0296689		A	158	0.0128119	0.133078	0.0173382	0.0411306	14	7.53114	0.00314059	0.0531835		A	191	0.00365214	0.110065	0.0089824	0.00525144	15.619	9.12452	0.00204228	0.0301976		A	184	0.00270528	0.115306	0.00861326	0.0132659
A	184	0.00272509	0.120427	0.00766172	0.00977008	14.9524	8.31946	0.0016407	0.0256002		A	199	0.00920616	0.113103	0.0110982	0.00236214	15.0952	8.91289	0.00254955	0.0299313		A	159	0.00140597	0.119363	0.0102564	0.0146279	15	8.38938	0.00210837	0.0363281		A	192	0.00498581	0.110648	0.00996678	0.00586652	15.619	9.05193	0.0022765	0.031181		A	185	0.00734692	0.116115	0.0118125	0.0131727
A	185	0.0103084	0.120427	0.0137717	0.0301198	14.1429	7.76782	0.00245283	0.0401645		A	200	0.0041291	0.106599	0.00993677	0.000650263	15.6667	9.41386	0.00253907	0.0265952		A	160	0.00149375	0.116278	0.0101343	0.00764784	15.381	8.60696	0.00210979	0.0344385		A	193	0.00196376	0.105548	0.0100898	0.00260731	15.9524	9.48911	0.00239405	0.0301229		A	186	0.00231472	0.107171	0.0107051	0.0038292
A	186	0.00687789	0.120427	0.0112501	0.0172638	14.0952	7.94608	0.00203956	0.0337933		A	201	0.00289418	0.106981	0.00864628	0.00050643	15.6667	9.38779	0.00223116	0.025753		A	161	0.0083314	0.128244	0.0125763	0.0200788	14.4762	7.80403	0.00251153	0.0409945		A	194	0.00183736	0.105661	0.00787498	0.00308965	16	9.53562	0.00190384	0.0278497		A	187	0.0036753	0.11066	0.00849022	0.00357814
A	187	0.000418107	0.120427	0.0077587	0.0046979	15.0476	8.80254	0.00157015	0.0247093		A	202	0.0060988	0.109719	0.010453	0.00167344	15.5714	9.23126	0.00264262	0.027857		A	162	0.000999928	0.118696	0.00586081	0.005782	15.381	8.43529	0.0014076	0.027931		A	195	0.00265779	0.105533	0.00885936	0.00228743	16	9.51261	0.00212614	0.0287093		A	188	0.000677044	0.103957	0.00775194	0.00164484
A	188	0.00241366	0.120427	0.0102803	0.00811958	14.7619	8.4822	0.00191927	0.0301696		A	203	0.00413846	0.110158	0.00813008	0.00184069	15.5714	9.22738	0.0021834	0.0252586		A	163	0.00675988	0.129811	0.0117216	0.0215629	14.5714	7.71856	0.00241657	0.0391433		A	196	0.00542284	0.113677	0.0129199	0.00835348	15.1905	8.82466	0.00262626	0.0368615		A	189	0.00279289	0.108559	0.0089824	0.00356559
A	189	0.00707949	0.120427	0.0135777	0.022677	14.2381	8.02774	0.0023678	0.0390076		A	204	0.00666378	0.110877	0.00825913	0.00155076	15.5238	9.19448	0.00210299	0.025825		A	164	0.0113286	0.136917	0.0135531	0.02367	14.3333	7.32283	0.00266247	0.0442185		A	197	0.0067954	0.12197	0.0155039	0.0162448	14.4286	8.22161	0.00291657	0.0435493		A	190	0.0107417	0.116912	0.0141504	0.0113142
A	190	0.0019233	0.120427	0.00843759	0.00821021	15	8.5467	0.00166415	0.0269888		B	85	0.0103119	0.163572	0.00942057	0.0111142	11.3333	6.13886	0.00194021	0.0310208		A	165	0.00429868	0.123708	0.0113553	0.00721176	15.2381	8.10293	0.00260182	0.035211		A	198	0.00182904	0.119371	0.0110742	0.0102398	14.4762	8.39572	0.00218152	0.0364333		A	191	0.00172868	0.107958	0.00750584	0.00337397
A	191	0.00130871	0.120427	0.00834061	0.00444852	15.2857	9.02803	0.00167082	0.0255728		B	86	0.0375924	0.170074	0.0167764	0.0283976	11.0952	5.89224	0.00299352	0.0455679		A	166	0.00284654	0.117767	0.00720391	0.00259176	15.7619	8.53516	0.00189685	0.0284864		A	199	0.017841	0.131407	0.0189492	0.0303493	13.619	7.62483	0.00328783	0.0533226		A	192	0.00489364	0.109527	0.00984373	0.00525019
A	192	0.0120871	0.120427	0.012123	0.0138062	14.5238	8.26544	0.00225116	0.0340294		B	87	0.0364789	0.17023	0.021035	0.0870563	11.4762	5.88295	0.00321348	0.0679161		A	167	0.00011102	0.110006	0.00537241	0.000845387	16.4762	9.11148	0.00157508	0.0251282		A	200	0.00145745	0.119173	0.00947459	0.00877533	14.4286	8.41036	0.00189571	0.034067		A	193	0.00761857	0.10831	0.0141504	0.00494624
A	193	0.00188639	0.120427	0.0077587	0.00407607	15.4286	9.10629	0.00160617	0.0251758		B	88	0.0183446	0.161683	0.0198735	0.0957562	12.1429	6.18996	0.00297397	0.0712077		A	168	0.00349853	0.119994	0.00830281	0.00280353	15.7143	8.34725	0.00210665	0.030066		A	201	0.00827578	0.122423	0.0124277	0.00902102	14.1905	8.19035	0.00243682	0.0377648		A	194	0.000462336	0.0993042	0.00566015	0.00110094
A	194	0.00322367	0.120427	0.00707982	0.00519051	15.6667	9.24256	0.00151044	0.0241631		B	89	0.0402645	0.174576	0.0277455	0.165003	11.9048	5.73248	0.00380423	0.101794		A	169	0.0135149	0.133883	0.0151404	0.0109988	14.7619	7.48132	0.00309978	0.0432021		A	202	0.0066519	0.115176	0.0114433	0.0061595	14.8095	8.70235	0.00238593	0.0357187		A	195	0.00136779	0.10198	0.00947459	0.00154678
A	195	0.0105871	0.120427	0.00737077	0.00691024	15.4286	8.96693	0.00155606	0.0256578		B	90	0.0139957	0.158945	0.0259388	0.18315	12.9048	6.2941	0.00351838	0.104078		A	170	0.00431387	0.130193	0.00976801	0.00811954	14.4762	7.69829	0.00201758	0.0361779		A	203	0.008849	0.112768	0.010459	0.00348921	15	8.91731	0.00243004	0.0326043		A	196	0.00264102	0.106314	0.00664452	0.00131909
A	196	0.00743449	0.120427	0.011832	0.0029365	16	9.37804	0.00235719	0.0309273		B	91	0.0348252	0.165249	0.0260679	0.185355	12.5714	6.05536	0.00349927	0.106763		A	171	0.00812013	0.136924	0.0142857	0.0106559	14	7.32552	0.00273267	0.0445815		A	204	0.0107116	0.111849	0.0111972	0.00307824	15.1905	9.05845	0.0027448	0.0332428		A	197	0.0118384	0.114241	0.0116894	0.00381843
A	197	0.00157566	0.120427	0.00921346	0.0010789	16.7619	10.1072	0.00199815	0.025721		B	92	0.0106329	0.149351	0.0196154	0.126287	13.3333	6.70499	0.00279266	0.0806784		A	172	0.0149438	0.142165	0.0168498	0.0110266	13.3333	7.05507	0.00317855	0.048217		A	205	0.00346471	0.101351	0.00639843	0.000578284	16.0952	9.96358	0.00202656	0.0248468		A	198	0.00121259	0.105817	0.00799803	0.00200839
A	198	0.00266374	0.120427	0.0065949	0.00143172	16.6667	10.0408	0.00150959	0.0224542		B	93	0.00692878	0.139959	0.0201316	0.0995787	14.2857	7.1515	0.00298018	0.0708852		A	173	0.0126723	0.133659	0.0129426	0.00464539	13.619	7.51929	0.00259288	0.0404313		A	206	0.00126816	0.095049	0.0055371	0.000278686	16.8095	10.6398	0.00192818	0.0232978		A	199	0.00220784	0.109473	0.00861326	0.00361185
A	199	0.000109697	0.120427	0.00630395	0.000482618	17.4762	10.7855	0.00148479	0.021359		B	94	0.00607518	0.142753	0.0136792	0.0648798	14.4286	7.01613	0.00216829	0.0512408		A	174	0.00437763	0.127024	0.0120879	0.00263572	13.9524	7.90842	0.0025616	0.0368466		A	207	0.00247226	0.100254	0.00590624	0.0010123	16.381	10.2089	0.0018113	0.0250328		A	200	0.00233238	0.11236	0.00972068	0.00650183
A	200	0.00187774	0.120427	0.00969838	0.00111753	16.7143	10.0533	0.00203834	0.0271012		B	95	0.000451585	0.132847	0.0117435	0.0502201	14.8571	7.53413	0.00192809	0.0447047		A	175	0.00628791	0.132137	0.0115995	0.00409383	13.381	7.61197	0.00247048	0.0366025		B	78	0.0275434	0.178114	0.0116894	0.00661418	10	5.62668	0.00200808	0.0432617		B	71	0.0247681	0.159397	0.0142734	0.0078023
A	201	0.00650077	0.120427	0.0135777	0.00287987	16.0476	9.45815	0.00265497	0.0329988		B	96	0.0122736	0.140966	0.0255517	0.123198	14.1429	7.09846	0.00372147	0.0837804		A	176	0.000499308	0.12117	0.00732601	0.00140143	14.1429	8.28596	0.00171717	0.0293219		B	79	0.0756538	0.179556	0.0243632	0.0113841	10.4286	5.57684	0.00365427	0.0733834		B	72	0.0173721	0.153151	0.0135351	0.00745209
A	202	0.0151007	0.120427	0.0109592	0.00972862	15.4286	8.87237	0.00210342	0.0321541		B	97	0.0261775	0.154149	0.0299393	0.18763	13.5238	6.49142	0.00406425	0.109109		A	177	0.00212248	0.126583	0.0101343	0.00227673	14.1429	7.91905	0.00222419	0.033962		B	80	0.0272059	0.168592	0.015873	0.00577147	11	5.93688	0.00250384	0.0560021		B	73	0.0338755	0.162112	0.0167343	0.0197699
A	203	0.00543243	0.120427	0.00814664	0.00298517	15.619	9.15614	0.00165914	0.0263435		B	98	0.00468391	0.143118	0.0163892	0.0826146	14.0952	6.99135	0.00250081	0.0599427		A	178	0.00894642	0.132847	0.0119658	0.00445961	13.619	7.56691	0.00249767	0.0373107		B	81	0.0302833	0.166147	0.0183339	0.00571953	11.381	6.02498	0.00285127	0.0606293		B	74	0.0325582	0.150775	0.0179648	0.0189051
A	204	0.00100407	0.120427	0.00989235	0.00170884	16.3333	9.72447	0.00199521	0.0281786		B	99	0.00272825	0.133989	0.0162602	0.0645678	14.5714	7.46677	0.00258476	0.0537661		A	179	0.00419557	0.128603	0.00830281	0.00529944	14	7.81587	0.00176537	0.0329096		B	82	0.038252	0.16968	0.0168574	0.00489342	11.2857	5.89664	0.00261622	0.0592258		B	75	0.0284844	0.158454	0.0257167	0.0366668
A	205	0.0092467	0.120427	0.0143536	0.00426623	15.5238	8.96208	0.00273936	0.0348685		B	100	0.0110727	0.145841	0.0223255	0.13472	13.5714	6.86063	0.00320179	0.084317		B	45	0.0388519	0.174207	0.0140415	0.00663098	10.381	5.7602	0.00240595	0.0491847		B	83	0.0229763	0.155612	0.0145195	0.00164202	12.1429	6.4298	0.00242749	0.0477977		B	76	0.016178	0.148581	0.0221484	0.0332016
A	206	0.0150299	0.120427	0.0133838	0.0065051	14.7619	8.41024	0.00248374	0.03433		B	101	0.013084	0.151095	0.0254226	0.137117	13.4286	6.62202	0.00363085	0.0884012		B	46	0.0405848	0.168025	0.0136752	0.00533801	10.619	5.97241	0.00240996	0.0466951		B	84	0.0372794	0.154344	0.0141504	0.00147486	12.1905	6.50831	0.00233583	0.0490907		B	77	0.0475097	0.157945	0.0220253	0.0384128
A	207	0.00130547	0.120427	0.00610998	0.00136579	15.6667	9.27796	0.00133937	0.0224859		B	102	0.00247716	0.133115	0.0144535	0.0452145	14.4286	7.51581	0.00245572	0.045723		B	47	0.0383764	0.172436	0.019536	0.00802096	10.5714	5.80916	0.00316803	0.0616329		B	85	0.0220872	0.145149	0.0177187	0.00106914	12.5238	6.89972	0.00288297	0.0585563		B	78	0.00885881	0.142456	0.0123047	0.0210609
A	208	0.000820628	0.120427	0.0071768	0.00150011	15.8571	9.46232	0.00152131	0.0239058		B	103	0.00470657	0.132874	0.0172926	0.0512976	14.0952	7.53013	0.00288311	0.0511938		B	48	0.024284	0.161917	0.0136752	0.00782226	11.1905	6.18877	0.00226937	0.0524017		B	86	0.00502227	0.131587	0.0156269	0.000637947	13.4762	7.60441	0.00271999	0.0507107		B	79	0.00322478	0.133267	0.0130429	0.0127416
A	209	0.00631434	0.120427	0.00921346	0.00494509	15	8.70556	0.00178518	0.0285781		B	104	0.0135291	0.14634	0.0234869	0.0969849	13.0952	6.83662	0.003584	0.0740106		B	49	0.036914	0.166337	0.0177045	0.0124557	10.9524	6.02576	0.00280655	0.061549		B	87	0.000687576	0.122674	0.00824412	0.000225391	14.1905	8.15996	0.00166655	0.0325869		B	80	0.00788313	0.136208	0.0127969	0.00987331
A	210	0.0147555	0.120427	0.0113471	0.00705827	14.6667	8.23296	0.00203211	0.033575		B	105	0.00492362	0.13888	0.0161311	0.0547515	13.5238	7.20493	0.00268146	0.0515872		B	50	0.0334962	0.156947	0.023199	0.0143526	11.619	6.3801	0.00354776	0.0759007		B	88	6.34866e-05	0.118812	0.00775194	0.000240693	14.4286	8.4218	0.0015768	0.0328658		B	81	0.000900737	0.126148	0.00959764	0.00679535
A	211	0.00400815	0.120427	0.0106682	0.00249634	15.4762	9.00058	0.00197634	0.029727		B	106	0.000313724	0.123327	0.00825913	0.0152858	14.5238	8.11356	0.00166461	0.0294509		B	51	0.0187433	0.152101	0.013431	0.0106702	11.7619	6.5917	0.0021963	0.0533014		B	89	0.0139853	0.133319	0.0247324	0.000908534	13.4762	7.50794	0.00403277	0.0690344		B	82	0.0112657	0.130318	0.0190722	0.0170008
A	212	0.00021357	0.120427	0.0077587	0.00183834	16.2857	9.42411	0.00149541	0.0258404		B	107	0.000270375	0.119876	0.00929152	0.0141925	14.9524	8.34895	0.00186312	0.0305083		B	52	0.0230993	0.144679	0.0189255	0.00822393	12.4762	6.91893	0.00300864	0.0647545		B	90	0.019845	0.136581	0.0199336	0.000752478	13.2857	7.33063	0.00336738	0.0576625		B	83	0.0211941	0.143321	0.023748	0.0288551
A	213	0.000189639	0.120427	0.00931045	0.00165141	16.4286	9.6881	0.00175086	0.0275177		B	108	0.00386682	0.130866	0.0149697	0.0289802	13.9524	7.64524	0.00274828	0.0416175		B	53	0.00119393	0.130232	0.0123321	0.00358106	13.4286	7.69475	0.00217736	0.0447375		B	91	0.00100778	0.123235	0.00959764	0.000285867	14.2857	8.1196	0.00181995	0.0360909		B	84	0.00427676	0.132484	0.0134121	0.0115389
A	214	0.00228171	0.120427	0.0106682	0.00359133	16.1905	9.06769	0.00190419	0.0317968		B	109	1.76e-05	0.126024	0.00671054	0.0109741	14.0952	7.94541	0.00142773	0.0274259		B	54	0.00379986	0.135163	0.010989	0.00405709	13.3333	7.41209	0.00196967	0.0426134		B	92	0.00163802	0.122462	0.0130429	0.000408855	14.3333	8.16956	0.00235163	0.0434527		B	85	0.00287926	0.124982	0.0130429	0.00917987
A	215	0.00981679	0.120427	0.0141596	0.00764924	15.3333	8.4984	0.00239201	0.039125		B	110	0.0107719	0.142886	0.0174216	0.0409187	13.0952	7.01084	0.00305256	0.0484923		B	55	0.000380133	0.125043	0.0106227	0.00181781	14.1429	8.0094	0.00195314	0.0389775		B	93	0.0182933	0.137045	0.0222714	0.0010136	13.381	7.3011	0.003533	0.0699431		B	86	0.0139435	0.136156	0.0201796	0.0224931
A	216	0.00106539	0.120427	0.0114441	0.0031366	16.2857	9.22733	0.00201699	0.0324083		B	111	0.00178909	0.138956	0.0125177	0.0338521	13.2381	7.20028	0.00220754	0.0407114		B	56	0.0111021	0.132348	0.0173382	0.0038175	13.4286	7.56422	0.00292267	0.0549386		B	94	0.00790575	0.131695	0.0199336	0.000629354	14	7.59862	0.00337225	0.0560225		B	87	0.0143783	0.138314	0.0199336	0.0173915
A	217	0.00149546	0.120427	0.0112501	0.00382861	16.3333	9.10406	0.00194087	0.0336793		B	112	0.00313219	0.153711	0.0122596	0.0499099	12.4286	6.5109	0.00203722	0.0460531		B	57	0.0220456	0.144956	0.0234432	0.00914049	12.5714	6.90818	0.0036848	0.0726004		B	95	0.00156804	0.121277	0.0127969	0.000268928	14.4286	8.25397	0.0023749	0.0396431		B	88	0.00198748	0.123166	0.0126738	0.00596572
A	218	0.0126217	0.120427	0.0162933	0.0128483	15.3333	8.23868	0.00258202	0.0467266		B	113	0.0170353	0.157455	0.0245193	0.108695	12.4762	6.35476	0.0036361	0.0783534		B	58	0.00399196	0.133175	0.013431	0.0035547	13.1905	7.521	0.00231804	0.0478555		B	96	0.0160319	0.130178	0.0168574	0.000497418	13.7619	7.69226	0.00291656	0.0514853		B	89	0.00476446	0.123842	0.0142734	0.00772038
A	219	0.00552931	0.120427	0.0132868	0.0070495	15.6667	8.51857	0.00220353	0.039291		B	114	0.0243251	0.167111	0.0214221	0.117056	12.4286	5.988	0.00309814	0.0775686		B	59	0.00327051	0.127669	0.0155067	0.00308055	13.5714	7.84176	0.00267015	0.0501105		B	97	0.0182425	0.135679	0.0203027	0.000701482	13.5714	7.38747	0.00340046	0.0585116		B	90	0.0152476	0.1358	0.0203027	0.0160146
A	220	0.000620463	0.120427	0.0109592	0.00324505	16.6667	9.30627	0.00188347	0.0331277		B	115	0.0228358	0.159575	0.0230998	0.130434	13.3333	6.27126	0.00327434	0.0835933		B	60	0.0224977	0.140939	0.0199023	0.0075554	12.8095	7.10623	0.00321928	0.0646395		B	98	0.00339058	0.125651	0.0127969	0.000318461	14.0952	7.96653	0.00236217	0.0405527		B	91	0.00336924	0.126557	0.0155039	0.00745044
A	221	0.00612383	0.120427	0.0139657	0.0060011	16.2857	8.70517	0.00229365	0.0406011		B	116	0.0442847	0.167663	0.0224545	0.13921	13	5.96916	0.00313863	0.0884453		B	61	0.0127535	0.139195	0.017094	0.00736015	12.9524	7.21429	0.00287483	0.0554307		B	99	0.000429247	0.116049	0.00849022	0.000117005	14.8095	8.62852	0.00173956	0.030873		B	92	0.000519289	0.116511	0.0102129	0.00318367
A	222	0.0126491	0.120427	0.0158084	0.0115756	15.5714	8.07817	0.00245945	0.048306		B	117	0.0157787	0.155276	0.0161311	0.0616406	13.6667	6.44586	0.00255814	0.0543027		B	62	0.00355095	0.1274	0.0148962	0.00255258	13.619	7.86947	0.00267474	0.0460793		B	100	0.00620546	0.119956	0.0116894	0.000155609	14.5714	8.35339	0.00227989	0.0369903		B	93	0.00305472	0.115571	0.0113203	0.00241843
A	223	0.0021002	0.120427	0.0110562	0.00402808	16.5714	8.92474	0.00187765	0.034794		B	118	0.0268769	0.163095	0.0143244	0.0597819	13.1429	6.13511	0.00225136	0.0521464		B	63	0.00763021	0.129536	0.0166056	0.00277026	13.381	7.73187	0.00292766	0.0505974		B	101	0.0177876	0.130629	0.0174726	0.00034673	13.8095	7.68574	0.00316892	0.0485336		B	94	0.0192879	0.127314	0.0177187	0.00544647
A	224	0.00128703	0.120427	0.0112501	0.00332937	17.1429	9.13878	0.00192838	0.0345923		B	119	0.0435213	0.172961	0.0234869	0.102444	12.5238	5.78759	0.00337399	0.0794134		B	64	0.00893277	0.133958	0.0157509	0.00365434	13.0952	7.48498	0.00277229	0.0505915		B	102	0.0012722	0.122343	0.00750584	0.000125026	14.1905	8.19761	0.00158309	0.0307287		B	95	0.00112577	0.121169	0.00787498	0.0024072
A	225	0.0121029	0.120427	0.0169722	0.00915754	16.1905	8.28688	0.00265302	0.050356		B	120	0.0307611	0.170882	0.0125177	0.0329693	12.3333	5.85701	0.00204153	0.0441542		B	65	0.00712904	0.131687	0.0137973	0.00307296	13.1429	7.63419	0.00255543	0.0435114		B	103	0.0141709	0.135545	0.0141504	0.000396774	13.2381	7.40679	0.00263191	0.0425687		B	96	0.0184822	0.136128	0.0179648	0.00901542
A	226	0.00715001	0.120427	0.0145476	0.00618357	16.2857	8.43623	0.00237282	0.0440088		B	121	0.0527752	0.177812	0.0201316	0.061252	12.0952	5.63105	0.00301261	0.0640589		B	66	0.000976154	0.120544	0.00927961	0.000941363	14.0952	8.32747	0.00187964	0.0341701		B	104	0.0131136	0.14119	0.0092285	0.000785686	12.8095	7.11062	0.00178029	0.0342449		B	97	0.000823417	0.126015	0.00996678	0.00490325
A	227	0.000787701	0.120427	0.0105712	0.00233408	17.2857	9.27	0.00189441	0.0321015		B	122	0.0730141	0.181252	0.0188411	0.0375505	11.4286	5.52278	0.00292484	0.0559503		B	67	0.00238224	0.121641	0.0102564	0.00102853	13.8571	8.23529	0.00204312	0.0367298		B	105	0.0211829	0.149328	0.0151347	0.00141062	12.4286	6.70838	0.00266121	0.0443321		B	98	0.00224502	0.134493	0.00799803	0.00552019
A	228	0.00342291	0.120427	0.0111531	0.00294779	17.0952	9.02551	0.00199106	0.0340031		B	123	0.0166103	0.164423	0.0109692	0.0171513	12.3333	6.09111	0.00195214	0.0369618		B	68	0.0105044	0.129456	0.0174603	0.00154537	13.1905	7.73858	0.00324387	0.0494414		B	106	0.0111672	0.137672	0.0162422	0.000674151	13.1905	7.27378	0.0028665	0.0465237		B	99	0.0174352	0.140885	0.0201796	0.0150483
A	229	0.0117878	0.120427	0.0162933	0.00618495	16.2857	8.34158	0.00270469	0.0460065		B	124	0.0417391	0.173424	0.0193573	0.0478781	12.1905	5.77313	0.00300962	0.0589307		B	69	0.000682444	0.122135	0.00757021	0.00110862	13.5238	8.21331	0.00159556	0.032993		B	107	0.00706591	0.13981	0.0124277	0.000770378	13.1429	7.16636	0.00228259	0.0388181		B	100	0.0297965	0.153957	0.0156269	0.0174968
A	230	0.00497035	0.120427	0.0107652	0.00276681	17.0952	9.02124	0.00197772	0.0329169		B	125	0.0165859	0.15965	0.0183249	0.0354956	13	6.27178	0.00305092	0.0517939		B	70	0.0144909	0.13566	0.0184371	0.00222817	12.619	7.3928	0.00342789	0.0503586		B	108	0.0187766	0.137873	0.0145195	0.000682688	13.5238	7.27009	0.00256788	0.0448505		B	101	0.0398605	0.151918	0.0221484	0.0249882
A	231	0.00343539	0.120427	0.00921346	0.00109812	17.7619	9.70333	0.00190216	0.026894		B	126	0.0393459	0.17186	0.0247774	0.0852271	12.3333	5.82178	0.00366234	0.0761478		B	71	0.00494045	0.135286	0.00818071	0.00201374	12.619	7.41758	0.00170195	0.0332974		B	109	0.0284108	0.142216	0.00996678	0.00097546	13.3333	7.03864	0.00191091	0.0344664		B	102	0.0181609	0.156509	0.0183339	0.0287473
A	232	0.00376073	0.120427	0.00872854	0.00149397	17.3333	9.33004	0.00181423	0.0270694		B	127	0.00714666	0.153047	0.0112273	0.0246375	13.2381	6.54201	0.00199624	0.038723		B	72	0.0200022	0.147387	0.0135531	0.00246315	11.9524	6.81954	0.00262804	0.0416164		B	110	0.0286602	0.152734	0.0136582	0.00204209	12.4286	6.55814	0.00244169	0.0407698		B	103	0.0270387	0.152592	0.013289	0.0142147
A	233	0.00462824	0.120427	0.00814664	0.000918423	17.5238	9.5851	0.00187167	0.0246067		B	128	0.00850921	0.157489	0.0134211	0.0268249	12.5238	6.35592	0.00225336	0.0431651		B	73	0.0251773	0.152693	0.0106227	0.00160958	11.5238	6.58193	0.00208546	0.0375869		B	111	0.0224832	0.1587	0.0123047	0.00673689	11.9048	6.30626	0.00213167	0.0421326		B	104	0.0431104	0.157071	0.0129199	0.0136402
A	234	0.00158184	0.120427	0.00591601	0.000391055	18.1905	10.2256	0.00156888	0.0207418		B	129	0.0304222	0.156083	0.0201316	0.040122	12.4286	6.41902	0.00312027	0.0601742		B	74	0.0455551	0.164053	0.0180708	0.00489981	11	6.14457	0.00317639	0.0529748		B	112	0.0338356	0.173152	0.0215332	0.0145318	10.9048	5.77827	0.0033246	0.0648528		B	105	0.0514403	0.168731	0.0189492	0.027023
A	235	0.000392238	0.120427	0.00446125	0.000476908	18.4762	10.4649	0.00120532	0.0193659		B	130	0.018292	0.161637	0.0154859	0.0280132	11.9524	6.20299	0.00250148	0.0487105		B	75	0.0185934	0.154456	0.0101343	0.00345859	11.6667	6.52845	0.00198524	0.0373502		B	113	0.0260006	0.166739	0.0161191	0.0089228	11.0952	6.00628	0.00257432	0.0537402		B	106	0.0320225	0.160751	0.0118125	0.0129435
B	70	0.0475548	0.120427	0.0138687	0.022422	11.2381	5.87654	0.00204836	0.0512337		B	131	0.0354621	0.172939	0.0175507	0.0430448	11.7619	5.79765	0.00276984	0.0539771		B	76	0.0295036	0.160099	0.0144078	0.00964023	11.5714	6.32283	0.00253938	0.0485078		B	114	0.0298606	0.169623	0.0120586	0.0109146	10.8095	5.90821	0.00200766	0.0448118		B	107	0.0183441	0.159831	0.00910545	0.0130035
B	71	0.063809	0.120427	0.0219183	0.058297	11.6667	5.77946	0.00296685	0.0795951		B	132	0.0467574	0.17128	0.0207769	0.0893411	12	5.8445	0.00303374	0.0734928		B	77	0.020751	0.154014	0.0161172	0.00565389	11.8095	6.56374	0.00275763	0.0528609		B	115	0.0570465	0.178185	0.0194414	0.0203057	10.2381	5.62409	0.00304208	0.0597014		B	108	0.0448115	0.169157	0.018457	0.0420642
B	72	0.028654	0.120427	0.0129958	0.0531724	11.9524	5.9454	0.00187882	0.055143		B	133	0.038611	0.170373	0.0218093	0.0656569	11.5714	5.87998	0.00323994	0.0708402		B	78	0.00237811	0.14532	0.00866911	0.00431657	12.2857	6.90281	0.00164588	0.0378437		B	116	0.0208763	0.170131	0.0141504	0.0158066	10.7143	5.89135	0.00230119	0.0491782		B	109	0.0551079	0.174558	0.0166113	0.0504585
B	73	0.0274637	0.120427	0.0158084	0.0592787	12.1429	5.9582	0.00220078	0.0634707		B	134	0.0462547	0.175463	0.0136792	0.029941	11.0952	5.71519	0.00229276	0.0449022		B	79	0.0145981	0.150574	0.0166056	0.0084837	12.1429	6.65531	0.00274049	0.0575402		B	117	0.0510541	0.175434	0.0188261	0.00836728	10.2381	5.70346	0.00298654	0.056946		B	110	0.0655557	0.176697	0.021041	0.0337945
B	74	0.0230307	0.120427	0.0114441	0.0343832	12.0952	6.09281	0.00169125	0.049025		B	135	0.0437774	0.180563	0.0187121	0.0803286	11.5714	5.54433	0.00278336	0.0672177		B	80	0.0292908	0.159736	0.0180708	0.0133927	11.7143	6.27692	0.00290875	0.060968		B	118	0.0197905	0.172335	0.0175957	0.00528083	10.2857	5.8046	0.00288139	0.0518681		B	111	0.0213939	0.16998	0.0152578	0.0194178
B	75	0.0345747	0.120427	0.0141596	0.030691	11.5238	5.92387	0.0020767	0.053754		B	136	0.0200026	0.175723	0.0176797	0.0774353	11.381	5.69648	0.00268784	0.0636937		B	81	0.0251853	0.152101	0.0206349	0.0108736	12.2857	6.58315	0.00327679	0.0658531		B	119	0.00789687	0.163493	0.0118125	0.003195	10.4762	6.11886	0.0020683	0.0404096		B	112	0.0237427	0.167241	0.0193183	0.0257932
B	76	0.0144474	0.120427	0.0115411	0.0181279	12.381	6.3825	0.00174295	0.0456365		B	137	0.0496119	0.175942	0.0139373	0.0310555	11.0952	5.69764	0.00237484	0.0438727		B	82	0.0198784	0.158336	0.0166056	0.0113259	11.5238	6.33297	0.00267129	0.0585462		B	120	0.00755766	0.165927	0.01575	0.0032818	11.1429	6.03015	0.00266433	0.0473719		B	113	0.0123539	0.163165	0.0140273	0.0149756
B	77	0.0275939	0.120427	0.0159053	0.0261141	12.8571	6.4083	0.00237217	0.0549409		B	138	0.0321607	0.169192	0.0207769	0.0727544	11.619	5.91702	0.00325795	0.0649281		B	83	0.00508995	0.151135	0.0105006	0.00693232	11.9048	6.63199	0.00184272	0.0427706		B	121	0.00350627	0.154018	0.00849022	0.00114843	11.8571	6.50781	0.00162066	0.0332446		B	114	0.00787092	0.156448	0.0102129	0.0127745
B	78	0.00476427	0.120427	0.00446125	0.00592383	13.7143	7.13646	0.000878578	0.0258121		B	139	0.0436999	0.172677	0.0261969	0.142657	11.7143	5.79855	0.00363418	0.0963057		B	84	0.020343	0.159695	0.0147741	0.0108617	11.5714	6.27668	0.00246142	0.0521386		B	122	0.0243308	0.161182	0.0135351	0.00199422	11.7143	6.22394	0.00230904	0.0454421		B	115	0.0150539	0.161382	0.0161191	0.015417
B	79	0.020261	0.120427	0.0188149	0.0204274	13.619	6.83202	0.0027585	0.0616182		B	140	0.0218957	0.157393	0.0214221	0.143714	12.619	6.35992	0.00301004	0.0880829		B	85	0.0343254	0.171825	0.0200244	0.0182121	10.6667	5.82943	0.00314945	0.0654777		B	123	0.036797	0.167651	0.0172265	0.00294542	11.2381	5.97994	0.00286002	0.0515409		B	116	0.0155924	0.167649	0.0156269	0.0160544
B	80	0.00980081	0.120427	0.0137717	0.0112323	14.4286	7.40947	0.00210576	0.0463686		B	141	0.0396897	0.161914	0.0240031	0.141462	12.3333	6.18235	0.00332107	0.0949744		B	86	0.0406107	0.170495	0.0188034	0.0121507	11	5.87143	0.00297274	0.0641013		B	124	0.0325323	0.177268	0.0190722	0.00533495	10.3333	5.64403	0.00302271	0.0573048		B	117	0.0579073	0.178508	0.0215332	0.0282671
B	81	0.0130792	0.120427	0.0151295	0.0191102	14.1905	7.0998	0.00218845	0.0574655		B	142	0.0271303	0.150815	0.026326	0.157114	13.1905	6.63647	0.00365216	0.099571		B	87	0.0433015	0.178368	0.0175824	0.014988	10.0952	5.61392	0.00281408	0.0597624		B	125	0.0338906	0.175189	0.0163652	0.00505791	10.6667	5.7133	0.00254964	0.0576891		B	118	0.0666641	0.171017	0.0200566	0.0315617
B	82	0.0401796	0.120427	0.0204636	0.0332984	13.4286	6.4889	0.00277802	0.0781053		B	143	0.0263238	0.14419	0.0261969	0.100023	13.3333	6.94193	0.00384173	0.0855857		B	88	0.061709	0.177903	0.0178266	0.0373546	10.2381	5.62637	0.00283727	0.0599079		B	126	0.0482408	0.17553	0.0209179	0.00413303	11.4286	5.69977	0.00317951	0.0672579		B	119	0.042576	0.168398	0.0212871	0.027495
B	83	0.0287193	0.120427	0.0205606	0.0366672	14.2857	7.01513	0.00276283	0.085357		B	144	0.0105383	0.138122	0.023745	0.0969487	14.0476	7.24739	0.00353705	0.0765719		B	89	0.0224287	0.16962	0.0150183	0.0323154	10.3333	5.90183	0.00248059	0.0520639		B	127	0.048419	0.17862	0.0169804	0.00457205	11.4762	5.60576	0.0026715	0.0568609		B	120	0.0480136	0.178148	0.0194414	0.0205051
B	84	0.0344657	0.120427	0.0161963	0.0288481	13.5714	6.72418	0.00223816	0.0699494		B	145	0.00369736	0.125866	0.0134211	0.0266998	14.619	7.95587	0.00232653	0.0421842		B	90	0.0232503	0.170567	0.0172161	0.0156678	10.4762	5.86984	0.0028627	0.0557095		B	128	0.0221273	0.175472	0.0125508	0.00349691	10.9048	5.70543	0.00208927	0.0470842		B	121	0.0642045	0.176405	0.0163652	0.0203339
B	85	0.0216734	0.120427	0.018039	0.0316138	14.4286	7.27252	0.00250666	0.0763662		B	146	0.00171343	0.130513	0.0118725	0.0381788	14.4762	7.67247	0.00200758	0.0433693		B	91	0.00524722	0.154016	0.0113553	0.00577332	11.2381	6.5033	0.00209547	0.040916		B	129	0.040026	0.176077	0.0251015	0.00673332	10.8095	5.68439	0.00372494	0.077636		B	122	0.0403927	0.167117	0.0212871	0.0264083
B	86	0.00457722	0.120427	0.0140627	0.0140878	15.3333	8.07332	0.00220334	0.0516267		B	147	0.0119668	0.144395	0.0174216	0.0626771	13.5238	6.94077	0.0026882	0.0607646		B	92	0.010253	0.157098	0.0150183	0.00713263	11.1905	6.38498	0.00259547	0.049177		B	130	0.0303691	0.16613	0.0190722	0.00350665	11.2857	6.02449	0.0030549	0.0600879		B	123	0.0187574	0.156128	0.0162422	0.0114647
B	87	0.00303378	0.120427	0.00630395	0.00541654	15.9048	8.40433	0.00118	0.0276615		B	148	0.011658	0.137388	0.018583	0.0369157	13.7143	7.29242	0.00298587	0.0556296		B	93	0.00619817	0.15051	0.0151404	0.00417248	11.2857	6.66105	0.00277883	0.045639		B	131	0.0207187	0.162282	0.0166113	0.00351724	11.5714	6.16771	0.00260521	0.0588879		B	124	0.0344458	0.153322	0.0189492	0.019451
B	88	0.000221493	0.120427	0.00756474	0.00676146	16.1429	8.70294	0.00135682	0.0320113		B	149	0.00162474	0.127295	0.0129049	0.0137513	14.1905	7.86282	0.00229379	0.038348		B	94	0.00268943	0.145718	0.0103785	0.00294145	11.5714	6.88767	0.00204554	0.0369075		B	132	0.0481017	0.167875	0.0216562	0.0037298	11.7619	5.96087	0.00325309	0.0712942		B	125	0.0370241	0.158278	0.0226406	0.0324353
B	89	0.012826	0.120427	0.0196877	0.0249686	15.3333	7.89487	0.00289011	0.0707358		B	150	0.00581527	0.13036	0.0162602	0.0160367	13.9524	7.71996	0.002824	0.0445934		B	95	0.00250622	0.142646	0.00891331	0.00244345	11.5714	7.02686	0.00180879	0.0343316		B	133	0.0195358	0.154722	0.0155039	0.00160621	12.2381	6.46992	0.00247002	0.0550815		B	126	0.0211772	0.148423	0.0204257	0.0290336
B	90	0.0147719	0.120427	0.0137717	0.016819	15.2857	7.65299	0.0021116	0.0518507		B	151	0.015549	0.138794	0.0223255	0.0278018	13.4762	7.22003	0.00358729	0.0602138		B	96	0.0122638	0.158167	0.0159951	0.00368931	10.7143	6.33346	0.00284609	0.048695		B	134	0.031648	0.152652	0.0187031	0.00169068	12.7143	6.56208	0.00288666	0.0646843		B	127	0.0472987	0.14804	0.021164	0.0266614
B	91	0.000329239	0.120427	0.00698283	0.00640705	16.2857	8.45456	0.00122693	0.0312966		B	152	0.00322614	0.12609	0.0148406	0.0118696	14.3333	7.94012	0.00264034	0.0416331		B	97	0.0340733	0.169309	0.0201465	0.00896638	10.2381	5.91661	0.00337471	0.05937		B	135	0.0338584	0.144235	0.0247324	0.00144632	13.0952	6.94426	0.00374679	0.0790841		B	128	0.0179004	0.134429	0.0187031	0.0210226
B	92	0.00722498	0.120427	0.0168752	0.0175333	15.9048	8.19775	0.00259414	0.0583092		B	153	0.000264359	0.120215	0.010453	0.00584326	14.5238	8.34237	0.00202462	0.0320142		B	98	0.0107951	0.156413	0.0123321	0.00807382	11.0476	6.40672	0.00226162	0.0433072		B	136	0.0162942	0.137606	0.0214101	0.00104969	13.7619	7.27575	0.00338179	0.0677159		B	129	0.0306925	0.133797	0.0180879	0.0117917
B	93	0.0137918	0.120427	0.0197847	0.030931	15.2381	7.52507	0.00275286	0.0789876		B	154	0.00454784	0.130521	0.0140663	0.0082429	13.7143	7.68189	0.00262058	0.0377115		B	99	0.0120989	0.156695	0.0114774	0.00324622	11.3333	6.39402	0.00213962	0.0401822		B	137	0.011971	0.131609	0.0216562	0.000798568	14.0952	7.606	0.00340732	0.0669796		B	130	0.0122727	0.121777	0.0200566	0.0100293
B	94	0.00333334	0.120427	0.0126079	0.0134607	15.8095	8.0611	0.0019701	0.0463411		B	155	0.00646462	0.132859	0.0152278	0.0114253	13.619	7.54562	0.00272259	0.0422479		B	100	0.0486428	0.17188	0.0169719	0.00483472	10.5238	5.82882	0.00292654	0.0520974		B	138	0.00592939	0.123451	0.0200566	0.000471154	14.9048	8.10767	0.00332854	0.0580284		B	131	0.00480641	0.111872	0.0177187	0.00359622
B	95	0.00153795	0.120427	0.0115411	0.00932256	16.1429	8.49374	0.00188246	0.0396223		B	156	0.000430119	0.125471	0.00851723	0.00367376	14	7.98748	0.00177371	0.0281496		B	101	0.0293119	0.174485	0.0131868	0.00841164	10.1905	5.742	0.00227108	0.0477187		B	139	0.00229001	0.124054	0.0146425	0.000414034	14.7143	8.07469	0.00244956	0.0488765		B	132	0.000942872	0.112055	0.00972068	0.00335811
B	96	0.0107715	0.120427	0.0148385	0.0212579	15.1905	7.77946	0.00219285	0.0588598		B	157	0.00223054	0.13285	0.00890438	0.00566503	13.5238	7.54523	0.00180281	0.030336		B	102	0.0621846	0.176568	0.0194139	0.0113928	10.381	5.66972	0.0031402	0.0612959		B	140	0.0155825	0.136139	0.015873	0.000610385	14	7.36274	0.00258403	0.0546785		B	133	0.007136	0.119936	0.0108281	0.00306094
B	97	0.0162339	0.120427	0.0174571	0.0210635	15.0952	7.55698	0.00253606	0.0629951		B	158	0.0235561	0.14914	0.023745	0.0256055	12.6667	6.71545	0.0038387	0.060638		B	103	0.0571242	0.169805	0.0148962	0.00551179	11	5.89487	0.00259571	0.0485413		B	141	0.0206174	0.132651	0.0233789	0.00057689	14.4286	7.55137	0.0038056	0.0650998		B	134	0.00887389	0.117989	0.0178418	0.00233375
B	98	0.00246826	0.120427	0.011735	0.00734524	16.0952	8.43662	0.00194841	0.0380926		B	159	0.0060164	0.144815	0.0130339	0.0136253	12.9048	6.93225	0.00227248	0.0415831		B	104	0.067723	0.168235	0.0179487	0.00873239	11.0476	5.95116	0.00296812	0.0572288		B	142	0.00110832	0.120782	0.01575	0.00035772	15.1429	8.28608	0.00268272	0.0496053		B	135	0.000586539	0.111207	0.00725975	0.000645598
B	99	0.00561787	0.120427	0.0126079	0.00719618	16.1429	8.58006	0.00210551	0.0388044		B	160	0.0234351	0.159647	0.0212931	0.0325548	12.1429	6.29488	0.00331986	0.061379		B	105	0.0380131	0.158595	0.0169719	0.00973522	11.6667	6.31209	0.00283309	0.0558634		B	143	0.00433081	0.131153	0.013289	0.000350388	14.2857	7.63898	0.00235001	0.042684		B	136	0.00208773	0.114987	0.00984373	0.000819912
B	100	0.0097226	0.120427	0.0135777	0.0108264	15.5238	7.98749	0.00213098	0.0453028		B	161	0.0195577	0.153907	0.0215512	0.0405376	12.4762	6.51	0.00328533	0.0665764		B	106	0.0353245	0.148842	0.0155067	0.00942522	12.381	6.73297	0.00260242	0.0534142		B	144	0.0316749	0.14352	0.021041	0.000711746	13.619	6.98733	0.0034492	0.0599546		B	137	0.00466681	0.117956	0.0153808	0.00183748
B	101	0.00458065	0.120427	0.0140627	0.00797356	15.7619	8.25264	0.00227218	0.0421541		B	162	0.0119532	0.142034	0.0176797	0.017338	13.3333	7.06581	0.00296889	0.0487158		B	107	0.0282145	0.139737	0.015873	0.00588655	13.1429	7.17875	0.00272113	0.0523941		B	145	0.00463124	0.127829	0.0177187	0.000400346	14.5714	7.83918	0.0030427	0.0517289		B	138	0.00745625	0.127294	0.0125508	0.00224386
B	102	0.000362723	0.120427	0.0071768	0.00265148	16.7619	9.15139	0.00136272	0.026006		B	163	0.0190216	0.150725	0.0207769	0.0186565	12.8095	6.66589	0.00349626	0.051844		B	108	0.0188644	0.131872	0.0145299	0.00362803	13.5714	7.6138	0.00251929	0.0499129		B	146	0.000400485	0.126007	0.00885936	0.000191239	14.381	7.9562	0.00173142	0.0332943		B	139	0.00492999	0.123062	0.0140273	0.00188301
B	103	0.00043686	0.120427	0.00737077	0.00199039	17	9.3956	0.00140558	0.0260268		B	164	0.0206032	0.159636	0.0215512	0.0416047	12.3333	6.28094	0.00333513	0.0639723		B	109	0.0250579	0.130563	0.019536	0.00348289	13.8571	7.67082	0.00329577	0.0593438		B	147	0.00884077	0.139484	0.0135351	0.000462936	13.4286	7.19343	0.00249354	0.0404261		B	140	0.0135332	0.129385	0.0134121	0.00379706
B	104	0.00648482	0.120427	0.0123169	0.00411884	16.1429	8.62176	0.00210103	0.0360375		B	165	0.0147527	0.146404	0.0160021	0.0264086	13.0952	6.85095	0.00265887	0.0497527		B	110	0.0168605	0.125709	0.019536	0.00196484	13.9524	7.96947	0.00336764	0.0566186		B	148	0.00818483	0.139668	0.0141504	0.000470109	13.619	7.17276	0.00254969	0.0437398		B	141	0.0278973	0.141369	0.0169804	0.00652154
B	105	0.000576567	0.120427	0.00940743	0.00414938	16.1905	8.75027	0.00162919	0.0313407		B	166	0.00876257	0.139302	0.013163	0.00894315	13.8095	7.21693	0.00246386	0.0368484		B	111	0.00211242	0.114678	0.013431	0.000737371	14.8095	8.72918	0.00248474	0.0438564		B	149	0.00173785	0.138842	0.0073828	0.000265101	13.619	7.24548	0.00154175	0.0296599		B	142	0.00711586	0.133848	0.0126738	0.00289146
B	106	0.0110041	0.120427	0.0140627	0.00672675	15.2381	8.05111	0.00226858	0.0412663		B	167	0.00413909	0.139036	0.00838818	0.00415305	13.7143	7.26687	0.00174592	0.0279008		B	112	0.000828555	0.113834	0.00976801	0.000848537	14.9524	8.8022	0.00190172	0.0370963		B	150	0.00894387	0.147925	0.00996678	0.000658973	12.6667	6.78036	0.00193929	0.0349116		B	143	0.00609576	0.135762	0.0089824	0.0023995
B	107	0.00255202	0.120427	0.012026	0.00715429	15.2857	8.07157	0.00194839	0.0381187		B	168	0.0122662	0.140112	0.0125177	0.00568987	13.8095	7.19615	0.00242627	0.0336607		B	113	0.0126007	0.123612	0.0164835	0.00171993	14.2857	8.11148	0.0029149	0.0509371		B	151	0.0462235	0.157611	0.0195644	0.00130329	12.619	6.35917	0.00324386	0.0554791		B	144	0.0254555	0.153908	0.0167343	0.0102957
B	108	0.00105692	0.120427	0.00882553	0.00745099	14.619	7.6719	0.00144685	0.0352179		B	169	0.0108847	0.145834	0.0103239	0.00617273	13.2381	6.90721	0.00198588	0.0326797		B	114	0.0140638	0.118109	0.0184371	0.000607434	14.8095	8.48022	0.00331343	0.0528937		B	152	0.0301451	0.159682	0.0161191	0.00157824	12.8095	6.27513	0.0026913	0.0497247		B	145	0.0195203	0.159373	0.0156269	0.00990769
B	109	0.0082767	0.120427	0.0154204	0.0145971	14.4286	7.30278	0.00229413	0.0524212		B	170	0.028927	0.160104	0.0172926	0.0199435	12.4762	6.27733	0.00293006	0.0478099		B	115	0.000829225	0.107795	0.00879121	0.000127563	15.6667	9.29463	0.00179457	0.0343205		B	153	0.0337898	0.171355	0.0195644	0.00319305	12.0476	5.84078	0.00305179	0.0611989		B	146	0.0397758	0.169386	0.0227636	0.0202915
B	110	0.0104849	0.120427	0.012123	0.0184103	14.0476	6.92047	0.00179743	0.0496956		B	171	0.0529471	0.156881	0.00942057	0.00928131	12.6667	6.41321	0.00179497	0.0326449		B	116	0.00147698	0.108098	0.0124542	0.000167469	15.7619	9.2674	0.00244917	0.0395477		B	154	0.0198569	0.16166	0.0171035	0.00201044	12.381	6.18863	0.00274115	0.05542		B	147	0.024844	0.156524	0.0198105	0.0151382
B	111	0.0367092	0.120427	0.017748	0.0271112	14.4762	7.01319	0.00250474	0.0669442		B	172	0.0606112	0.169583	0.018454	0.0373132	11.8095	5.91431	0.00298964	0.0538895		B	117	0.00630809	0.110261	0.0141636	0.000244948	15.6667	9.08205	0.00272179	0.0431742		B	155	0.00831776	0.153375	0.0137812	0.00111766	13.2857	6.52467	0.00234794	0.0458864		B	148	0.0205989	0.150722	0.018457	0.00931365
B	112	0.0280285	0.120427	0.0150325	0.0275143	13.5238	6.57647	0.00212064	0.062064		B	173	0.020352	0.164173	0.0144535	0.042009	11.8095	6.10879	0.00234418	0.050199		B	118	0.000579691	0.104112	0.0106227	8.79762e-05	16.1429	9.62943	0.00219926	0.0348298		B	156	0.031866	0.16282	0.0188261	0.00201847	12.7619	6.14778	0.00305154	0.0563143		B	149	0.0508752	0.164442	0.0223945	0.0123094
B	113	0.0311096	0.120427	0.0113471	0.014489	14.4286	6.87964	0.00176428	0.042434		B	174	0.046985	0.166158	0.0234869	0.0860511	11.9524	6.02581	0.0034337	0.0790084		B	119	0.001037	0.106439	0.0129426	9.778e-05	15.9524	9.41233	0.00258476	0.03883		B	157	0.0296615	0.166038	0.0183339	0.00245058	12.5238	6.02756	0.00289399	0.0594307		B	150	0.032386	0.157007	0.0193183	0.0175608
B	114	0.0334216	0.120427	0.012123	0.0163682	14	6.70226	0.00185005	0.0443207		B	175	0.0320476	0.156535	0.0230998	0.0915735	12.4762	6.39515	0.00347865	0.076417		B	120	0.0163675	0.118754	0.0200244	0.000251907	14.9524	8.43968	0.00367049	0.0519442		B	158	0.0263018	0.153249	0.0171035	0.00129852	13.381	6.53095	0.00288927	0.0521347		B	151	0.0127884	0.143805	0.0141504	0.0100147
B	115	0.0392677	0.120427	0.0171661	0.0321593	13.1429	6.31956	0.00241872	0.063524		B	176	0.0261894	0.150476	0.023745	0.0855012	12.8095	6.65363	0.00352177	0.0789694		B	121	0.00549698	0.112606	0.0117216	7.00156e-05	15.3333	8.90745	0.00234476	0.0378382		B	159	0.0215162	0.150615	0.0169804	0.000887659	13.7143	6.64501	0.00305881	0.046239		B	152	0.0148613	0.14781	0.0151347	0.00514054
B	116	0.00429972	0.120427	0.00872854	0.0209524	13.3333	6.53564	0.00137203	0.039456		B	177	0.02038	0.145764	0.0228417	0.0928501	13.2381	6.86772	0.00342986	0.0767163		B	122	0.000785629	0.105597	0.00989011	8.63386e-05	15.9048	9.50806	0.00207969	0.033389		B	160	0.00242143	0.138503	0.00849022	0.000331465	14.1905	7.22468	0.00179567	0.0306402		B	153	0.00688265	0.136318	0.00996678	0.00147392
B	117	0.0235941	0.120427	0.017942	0.0482113	12.4286	6.08428	0.00248985	0.0684787		B	178	0.00754862	0.130729	0.0169054	0.0482433	14.1905	7.6557	0.00279437	0.0542334		B	123	0.00554913	0.115731	0.0124542	0.000380484	15	8.68046	0.00247839	0.0384068		B	161	0.00232276	0.136966	0.00812108	0.00045796	14.6667	7.3054	0.00173315	0.0297661		B	154	0.0092603	0.139206	0.0119355	0.00178166
B	118	0.0448048	0.120427	0.0204636	0.0699894	12.381	5.92571	0.0027808	0.0752317		B	179	0.0128059	0.134772	0.0220674	0.0820154	14.1429	7.42547	0.00343941	0.0693323		B	124	0.00453035	0.124289	0.00952381	0.000297625	14.1429	8.07411	0.00194201	0.0341599		B	162	0.0235972	0.149447	0.0126738	0.00199644	13.8571	6.70272	0.00237408	0.0390333		B	155	0.0236784	0.150723	0.0153808	0.00380228
B	119	0.022196	0.120427	0.0172631	0.0507646	12.619	6.1157	0.00248432	0.0614138		B	180	0.00256049	0.128426	0.0126468	0.0468483	14.8095	7.79584	0.00215041	0.0451221		B	125	0.0185122	0.127797	0.0136752	0.000973053	14	7.86691	0.00261085	0.0416257		B	163	0.0278709	0.154902	0.0142734	0.00144234	13.1905	6.46992	0.00252958	0.0448785		B	156	0.0232598	0.15237	0.0127969	0.00486349
B	120	0.0149625	0.120427	0.0152265	0.0305926	12.4286	6.16235	0.00226249	0.0536621		B	181	0.000274263	0.122188	0.00967867	0.0329926	15.1429	8.19138	0.00177292	0.0369496		B	126	0.0142909	0.125465	0.0151404	0.000746852	14.2381	7.99829	0.00275563	0.0464221		B	164	0.0135077	0.150441	0.0150117	0.00110818	13.2381	6.65387	0.00272162	0.0441958		B	157	0.0106011	0.140622	0.0141504	0.00278698
B	121	0.0115992	0.120427	0.011735	0.0144384	12.0476	6.35341	0.0018915	0.0389108		B	182	0.0033268	0.123008	0.0135501	0.0358162	15.0476	8.13911	0.00243551	0.0434648		B	127	0.01871	0.134784	0.0137973	0.000738954	13.5238	7.42955	0.00261276	0.0416167		B	165	0.0275102	0.162638	0.0188261	0.00245327	12.2857	6.15516	0.00302043	0.0597019		B	158	0.0185984	0.152769	0.0150117	0.00851658
B	122	0.00867485	0.120427	0.00979536	0.0117683	12.4762	6.5048	0.0016178	0.0352295		B	183	0.000401886	0.115272	0.00800103	0.011741	15.5714	8.69002	0.00164645	0.0299488		B	128	0.0327175	0.141251	0.0126984	0.00139856	13.1429	7.10073	0.00240968	0.0400402		B	166	0.031855	0.157356	0.0195644	0.00218474	12.1905	6.35794	0.00317529	0.0596256		B	159	0.0249003	0.14687	0.0183339	0.0129208
B	123	0.0106674	0.120427	0.00969838	0.00669532	12.0952	6.54243	0.00163591	0.0328303		B	184	0.00659231	0.12013	0.0145825	0.0203279	15	8.34663	0.00276171	0.0400307		B	129	0.0333836	0.1499	0.0153846	0.00384923	12.381	6.679	0.00270509	0.048659		B	167	0.0308478	0.156939	0.0187031	0.00199947	12.7619	6.37788	0.00294866	0.0615355		B	160	0.0286491	0.149143	0.0188261	0.0186442
B	124	0.0104502	0.120427	0.00979536	0.00499364	12.7619	6.74212	0.00164123	0.0341454		B	185	0.00514767	0.116978	0.0147116	0.0143607	15.1905	8.58988	0.00287564	0.0386282		B	130	0.0255397	0.144904	0.0130647	0.00209946	12.9048	6.91416	0.00241068	0.0426342		B	168	0.0204211	0.148835	0.015873	0.00130665	12.9524	6.73114	0.0025391	0.0560225		B	161	0.0259785	0.143721	0.0196875	0.0199977
B	125	0.0166313	0.120427	0.0128988	0.00786374	12.9048	6.66269	0.00200374	0.0439634		B	186	0.00510476	0.116718	0.0113563	0.0092182	15.1429	8.58601	0.00233114	0.0327791		B	131	0.0395899	0.144915	0.0129426	0.000820999	13.2381	6.90696	0.00246825	0.0401838		B	169	0.020276	0.14208	0.0183339	0.000984906	13.619	7.0443	0.00304303	0.0575991		B	162	0.0139207	0.135675	0.01858	0.0111883
B	126	0.0369376	0.120427	0.0165842	0.0137135	11.9524	6.16497	0.00248822	0.0515434		B	187	0.00043326	0.108727	0.00787198	0.00392883	15.7619	9.21525	0.00179151	0.0263138		B	132	0.00908898	0.144341	0.00976801	0.0004309	12.9524	6.9304	0.00195514	0.0352142		B	170	0.0267134	0.143266	0.0221484	0.00124001	13.0952	6.98437	0.003448	0.0701046		B	163	0.0114193	0.134916	0.0139043	0.0134964
B	127	0.0318434	0.120427	0.0175541	0.0287979	11.8095	5.99913	0.00253481	0.059848		B	188	0.00101169	0.109162	0.0100658	0.00554152	15.8095	9.20699	0.00214438	0.0297678		B	133	0.0467577	0.148348	0.0147741	0.000472614	12.9524	6.74371	0.00277656	0.0426264		B	171	0.00504562	0.12776	0.0115664	0.000432529	14.0952	7.8313	0.00204543	0.0433356		B	164	0.00504745	0.120546	0.00849022	0.00364053
B	128	0.0281218	0.120427	0.0123169	0.0175632	12.6667	6.40306	0.00181655	0.0500997		B	189	0.00472547	0.117409	0.0160021	0.0120978	15.0476	8.54136	0.00302797	0.0400791		B	134	0.0263196	0.156469	0.0128205	0.00103485	12.0476	6.40049	0.00239595	0.0407416		B	172	0.00899079	0.130415	0.0203027	0.000720822	13.8095	7.6754	0.00330503	0.0622169		B	165	0.00740982	0.121255	0.0180879	0.0109618
B	129	0.030469	0.120427	0.0151295	0.0120298	12.5238	6.31597	0.00223669	0.0523373		B	190	0.00185802	0.11531	0.0107111	0.00620057	15.2857	8.6846	0.00216103	0.0318076		B	135	0.0547064	0.163639	0.0124542	0.0018668	11.7143	6.12418	0.00234944	0.0401578		B	173	0.000556285	0.119437	0.00972068	0.000300428	14.5238	8.37886	0.00184953	0.0369386		B	166	0.00250505	0.119128	0.0111972	0.00637283
B	130	0.0277717	0.120427	0.0146446	0.0259779	11.7619	5.98749	0.00211017	0.0556627		B	191	0.00798245	0.125181	0.0162602	0.022691	14.4762	8.01781	0.002855	0.0465507		B	136	0.00572875	0.151636	0.00976801	0.00124968	12.2381	6.59939	0.00192175	0.0359069		B	174	0.000100301	0.118907	0.00849022	0.000309286	14.4762	8.41417	0.00163195	0.0357385		B	167	0.00203885	0.115744	0.0092285	0.00594092
B	131	0.0375844	0.120427	0.0191058	0.0367438	12.3333	6.09446	0.00263027	0.0713717		B	192	0.00691736	0.130446	0.018454	0.0257583	14.1429	7.69544	0.00307054	0.0525343		B	137	0.0545941	0.159715	0.0208791	0.00468931	11.8571	6.26264	0.00362352	0.0559619		B	175	0.00470985	0.12722	0.0175957	0.000679823	14.0952	7.8708	0.00290698	0.0570382		B	168	0.00422473	0.116335	0.0135351	0.0089911
B	132	0.0202733	0.120427	0.0153234	0.0217522	13.0952	6.5113	0.00220468	0.0581639		B	193	0.00766355	0.12754	0.0153568	0.0177938	14.2857	7.88218	0.00274878	0.0430195		B	138	0.0202581	0.156274	0.0136752	0.00516291	11.7619	6.40501	0.0024148	0.0467093		B	176	0.000642879	0.118933	0.0130429	0.000400285	14.9524	8.41627	0.00224125	0.0453349		B	169	0.000666955	0.109503	0.00959764	0.00337727
B	133	0.024257	0.120427	0.0132868	0.00780059	13.1429	6.72204	0.00206699	0.0435302		B	194	0.00134715	0.118715	0.0101949	0.00571473	14.9524	8.44161	0.00206668	0.0307718		B	139	0.0241624	0.148051	0.0157509	0.00688661	12.4286	6.76337	0.00270381	0.0514367		B	177	0.00232513	0.121053	0.0114433	0.000298592	14.7143	8.26972	0.00205029	0.0410608		B	170	0.00168017	0.110867	0.0100898	0.00294694
B	134	0.0111204	0.120427	0.0138687	0.0134149	13.6667	6.92057	0.00204988	0.0512613		B	195	0.003788	0.12682	0.0114854	0.0104416	14.2857	7.89921	0.00217091	0.0357518		B	140	0.0562307	0.154435	0.0172161	0.00904839	11.9524	6.47912	0.0029166	0.0553		B	178	0.00906064	0.124066	0.0152578	0.000315814	15	8.07777	0.00270433	0.0485657		B	171	0.0113919	0.119909	0.0166113	0.00464886
B	135	0.0411119	0.120427	0.018039	0.020418	13.2381	6.5948	0.00251726	0.0684294		B	196	0.0115535	0.13693	0.0180668	0.0306462	13.6667	7.31178	0.00302622	0.0529651		B	141	0.0395147	0.140514	0.0188034	0.00558591	12.9524	7.12027	0.00328971	0.0561748		B	179	0.00440651	0.112156	0.0108281	0.000151292	15.7619	8.92506	0.0023291	0.0344357		B	172	0.00256871	0.110428	0.0100898	0.00150354
B	136	0.0140799	0.120427	0.0150325	0.022962	14.1429	7.16419	0.0021126	0.065773		B	197	0.00201384	0.126066	0.0103239	0.0169071	14.4286	7.94967	0.00191761	0.0366247		B	142	0.0289773	0.141129	0.0161172	0.00596278	12.8095	7.09145	0.00276931	0.0537107		B	180	0.000438912	0.102785	0.00627538	3.30977e-05	16.7143	9.75477	0.00161845	0.0254142		B	173	0.000322235	0.102404	0.00861326	0.000789439
B	137	0.0231152	0.120427	0.0175541	0.0217283	14.1429	7.18863	0.00246797	0.0718674		B	198	0.0124809	0.135014	0.0214221	0.0553158	13.8095	7.41463	0.0034231	0.0640487		B	143	0.0152966	0.128801	0.0144078	0.00227717	13.7619	7.76874	0.00257234	0.048342		B	181	0.000550363	0.105491	0.00701366	6.03463e-05	16.4762	9.4848	0.00172649	0.0273022		B	174	0.000174156	0.102098	0.00664452	0.00081049
B	138	0.0287095	0.120427	0.0225002	0.0369669	14.6667	7.44176	0.00304878	0.093244		B	199	0.00856641	0.137209	0.0170345	0.0451655	13.619	7.29797	0.00282011	0.0538457		B	144	0.0275246	0.133253	0.0162393	0.00184706	13.4762	7.52418	0.00284708	0.0512614		B	182	0.00651889	0.116587	0.0155039	0.000264441	15.619	8.5873	0.00299575	0.0443778		B	175	0.00523979	0.112196	0.0180879	0.00235685
B	139	0.0144561	0.120427	0.0197847	0.020345	15.1429	7.89468	0.00287302	0.0742268		B	200	0.00189388	0.122061	0.010453	0.0142495	14.619	8.20145	0.00200745	0.0333451		B	145	0.011611	0.127371	0.010989	0.00148992	13.6667	7.87839	0.00208412	0.0401969		B	183	0.00064645	0.116379	0.0119355	0.000261062	15.5714	8.60367	0.00222527	0.0405393		B	176	0.000207772	0.109454	0.0092285	0.00111448
B	140	0.010708	0.120427	0.0206576	0.0200507	15.4286	8.15459	0.00304331	0.0728837		B	201	0.00297414	0.122485	0.0141954	0.0204672	14.8095	8.18944	0.00265188	0.0391509		B	146	0.00458963	0.118608	0.00708181	0.000734556	14.4762	8.46422	0.00148337	0.0323264		B	184	0.00476495	0.120077	0.0121816	0.000158711	15.3333	8.34896	0.0023165	0.0393062		B	177	0.00224303	0.113953	0.0123047	0.00145384
B	141	0.00587435	0.120427	0.0144506	0.00710795	15.9048	8.7619	0.00243613	0.0454211		B	202	0.00198542	0.118385	0.0129049	0.0115775	15	8.46122	0.00253193	0.0345449		B	147	0.0153645	0.123671	0.0161172	0.00133623	14.0476	8.09805	0.00291029	0.0490398		B	185	0.00821011	0.13216	0.0163652	0.000413327	14.4286	7.58583	0.00282561	0.0504437		B	178	0.0144395	0.121839	0.0189492	0.00295008
B	142	0.00209567	0.120427	0.011832	0.011467	16.2381	8.63059	0.00188546	0.0461782		B	203	0.00165621	0.117335	0.0117435	0.0116819	15	8.5935	0.00233519	0.0334845		B	148	0.00553064	0.113677	0.014652	0.000752918	14.9524	8.80476	0.00273613	0.0455547		B	186	0.0184245	0.140679	0.0152578	0.000596884	14.0952	7.12132	0.00271644	0.0474516		B	179	0.0208268	0.134228	0.0164882	0.0072875
B	143	0.00711078	0.120427	0.0137717	0.0190824	15.381	7.96887	0.00205499	0.0588837		B	204	0.00391888	0.120139	0.0122596	0.0194705	14.9524	8.4429	0.00233087	0.0366777		B	149	0.00694549	0.113357	0.0144078	0.000648371	15	8.84567	0.00277349	0.0437625		B	187	0.00215242	0.126027	0.00775194	0.000174225	15.0476	7.94672	0.00167754	0.0298965		B	180	0.0102232	0.124854	0.0162422	0.00407826
B	144	0.0116314	0.120427	0.0158084	0.0082438	15.3333	8.20386	0.0025533	0.0515491		C	362	0.00937047	0.133713	0.0153568	0.0212714	13.7143	7.49813	0.00281939	0.0421845		B	150	0.0150457	0.117751	0.017094	0.00122534	14.6667	8.50659	0.00318252	0.0498135		B	188	0.00473963	0.132531	0.0100898	0.000382302	14.7619	7.57881	0.00207413	0.0339054		B	181	0.00132608	0.116583	0.00812108	0.0015303
B	145	0.00234597	0.120427	0.00669188	0.00159955	15.381	8.47144	0.00131022	0.0266663		C	363	0.00127101	0.123034	0.0100658	0.00755767	14.2857	8.14079	0.00207692	0.0306035		B	151	0.00189094	0.1075	0.0113553	0.000269294	15.5238	9.31001	0.00235138	0.0370663		B	189	0.0182206	0.140908	0.0169804	0.000726141	14.0476	7.10656	0.00308485	0.0479477		B	182	0.00534273	0.126954	0.00910545	0.002815
B	146	0.000782395	0.120427	0.00931045	0.0011275	15.4762	8.62157	0.00178906	0.028748		C	364	0.00865291	0.13604	0.0136792	0.0232918	13.4762	7.3665	0.00253383	0.040174		B	152	0.000149915	0.102996	0.00793651	0.000246424	15.9048	9.72821	0.00175223	0.0310073		B	190	0.00273193	0.127051	0.00725975	0.000207652	14.8571	7.88261	0.00159024	0.0299651		B	183	0.0122297	0.13321	0.0140273	0.00683074
B	147	0.0150774	0.120427	0.0176511	0.00359735	15.0952	8.13684	0.0029805	0.0461774		C	365	0.0141716	0.144342	0.0138082	0.0272107	12.9048	6.9427	0.00260201	0.0412511		B	153	0.0003858	0.104787	0.0101343	0.000236721	15.8095	9.5591	0.00209907	0.0355122		B	191	0.00437804	0.127341	0.0116894	0.000377281	14.8571	7.86502	0.00232525	0.0378511		B	184	0.00735576	0.123738	0.0102129	0.00332167
B	148	0.00074597	0.120427	0.0096014	0.00102012	15.619	8.73843	0.00181913	0.0290539		C	366	0.00282704	0.134226	0.00696864	0.00587542	13.381	7.46458	0.00162217	0.025812		B	154	0.00591631	0.10957	0.0168498	0.000637329	15.4762	9.13346	0.00325725	0.0466994		B	192	0.00983354	0.122878	0.0092285	0.000197387	15	8.16673	0.00192787	0.0326346		B	185	0.0150181	0.120639	0.0109511	0.00361593
B	149	0.000538621	0.120427	0.00795267	0.000684324	15.3333	8.62555	0.00158025	0.0255452		C	367	0.00732751	0.14037	0.00993677	0.00654602	12.8571	7.13821	0.00220319	0.0289161		B	155	1.59955e-05	0.0999639	0.00573871	0.000176722	16.381	10.014	0.00135488	0.0286309		B	193	0.00636288	0.115874	0.00947459	6.42527e-05	15.5238	8.66679	0.00204919	0.0316818		B	186	0.00765347	0.111181	0.0116894	0.000810668
B	150	0.0168546	0.120427	0.0135777	0.0023964	14.4286	7.70274	0.00238764	0.0372868		C	368	0.0149742	0.154568	0.0134211	0.0137713	12.0952	6.49039	0.00271361	0.0357148		B	156	0.00433139	0.10757	0.014652	0.000438064	15.6667	9.30598	0.00295143	0.0419017		B	194	0.00180354	0.111355	0.00984373	4.9003e-05	15.6667	9.02953	0.0020886	0.0323792		B	187	0.0031345	0.106125	0.00787498	0.000280561
B	151	0.0229446	0.120427	0.0129958	0.00337355	14.1905	7.50626	0.00219963	0.0397696		C	369	0.00619806	0.145236	0.010582	0.00387684	12.5714	6.90373	0.00236136	0.0289661		B	157	0.00196208	0.107617	0.0114774	0.00126386	15.4762	9.31563	0.00243237	0.0363876		B	195	0.0104355	0.11694	0.013289	0.000124004	15	8.64858	0.00261824	0.0392367		B	188	0.000257993	0.0999669	0.00689061	0.000177391
B	152	0.00292532	0.120427	0.00872854	0.00134017	15.0952	8.23732	0.00165795	0.0283376		C	370	0.00786007	0.142445	0.00954962	0.00143296	12.619	7.09885	0.00215098	0.0274377		B	158	0.0113645	0.116889	0.0150183	0.00130269	14.7143	8.57509	0.00302044	0.0428216		B	196	0.00233227	0.108337	0.0141504	4.60475e-05	15.7619	9.28448	0.00287275	0.0379624		B	189	0.00402039	0.103964	0.0134121	0.000559056
B	153	0.00352017	0.120427	0.00746775	0.000915077	14.3333	7.83261	0.00145646	0.0258629		C	371	0.00571437	0.147568	0.00942057	0.00190077	12.1429	6.81817	0.00211373	0.0277253		B	159	0.00106448	0.108815	0.00879121	0.00205884	15.3333	9.22259	0.00197228	0.0319699		B	197	0.00122163	0.104304	0.00972068	4.34089e-05	16.0476	9.68094	0.00204953	0.0322355		B	190	8.65e-05	0.0977852	0.00590624	0.000191278
B	154	0.0274005	0.120427	0.0151295	0.003709	13.4286	6.97876	0.00248783	0.0423535		C	372	0.0244565	0.159563	0.0141954	0.00557495	11.7143	6.28326	0.00291395	0.0341576		B	160	0.00130323	0.109569	0.00805861	0.000703464	15.3333	9.16508	0.00185776	0.0303802		B	198	0.000556076	0.10374	0.0119355	2.74756e-05	16.1429	9.67233	0.00247656	0.0347938		B	191	0.0031543	0.104819	0.0126738	0.000561895
B	155	0.0102004	0.120427	0.00950441	0.00250961	13.5238	6.9839	0.00162707	0.0328793		C	373	0.0348695	0.167375	0.0135501	0.00443924	10.9524	5.99587	0.00267914	0.0341229		B	161	0.00815004	0.120494	0.0117216	0.00179057	14.4762	8.33773	0.00239885	0.0385879		B	199	0.00705709	0.112888	0.0178418	6.30346e-05	15.381	8.88138	0.00348773	0.0438468		B	192	0.00607856	0.112961	0.0143965	0.001254
B	156	0.0425013	0.120427	0.0160993	0.00639027	12.619	6.38347	0.00248335	0.0485573		C	374	0.0422169	0.176614	0.0129049	0.00659336	10.4762	5.67815	0.00252802	0.0335974		B	162	0.00536667	0.124366	0.00964591	0.0037388	14.0476	8.05678	0.00196986	0.0367008		B	200	0.00636578	0.112353	0.0146425	8.03565e-05	15.2857	8.96001	0.00287987	0.0404686		B	193	0.00521462	0.111633	0.0137812	0.00106627
B	157	0.0192738	0.120427	0.0153234	0.00634155	13.1429	6.76258	0.00237958	0.0472478		C	375	0.0565927	0.18093	0.0109692	0.00682042	10.4286	5.54588	0.0021225	0.032402		B	163	0.0197742	0.127593	0.0177045	0.00255771	13.8571	7.84188	0.00325338	0.0514581		B	201	0.000909423	0.106024	0.0107051	2.9296e-05	15.7619	9.46352	0.00226573	0.0327809		B	194	0.00128309	0.107372	0.0109511	0.000509626
B	158	0.0103767	0.120427	0.0114441	0.00269039	13.9524	7.18029	0.00193614	0.0356035		C	376	0.0656069	0.18527	0.0122596	0.00514949	10.0476	5.41192	0.00227984	0.0361176		B	164	0.0151739	0.128768	0.0169719	0.00310527	13.7143	7.77448	0.00312609	0.0507391		B	202	0.00497742	0.111968	0.0127969	4.26916e-05	15.2381	8.94611	0.00260833	0.0365862		B	195	0.0148618	0.117339	0.0174726	0.00130038
B	159	0.0373299	0.120427	0.0151295	0.00334527	13.4286	6.75735	0.00248206	0.0418527		C	377	0.055863	0.184271	0.0170345	0.00719973	10.1429	5.43541	0.00290726	0.0466478		B	165	0.00461166	0.115672	0.0124542	0.00175935	14.7143	8.65348	0.00252923	0.0396927		B	203	0.0164848	0.120873	0.0180879	0.000113468	14.4286	8.28116	0.00348138	0.045156		B	196	0.0173165	0.124483	0.0171035	0.00219405
B	160	0.0279832	0.120427	0.0151295	0.00572577	13.1429	6.60673	0.00234962	0.0474		C	378	0.0858115	0.181777	0.0170345	0.00709504	10.5238	5.50961	0.00283845	0.047441		B	166	0.00407527	0.114658	0.0106227	0.000773528	14.619	8.73455	0.00227546	0.0355993		B	204	0.00297647	0.112703	0.0102129	4.49559e-05	15.0476	8.88901	0.00220827	0.0322974		B	197	0.00179767	0.113692	0.00972068	0.000578761
B	161	0.0121476	0.120427	0.0107652	0.00432448	13.9524	7.18999	0.00181468	0.036282		C	379	0.0667804	0.173744	0.0165183	0.00841443	11.2381	5.76862	0.00276092	0.046814		B	167	0.000309211	0.104638	0.00659341	0.000378734	15.5238	9.56642	0.00160701	0.0281697		B	205	0.000992412	0.110524	0.00750584	2.47804e-05	15.2857	9.06152	0.00173945	0.0277396		B	198	0.00713259	0.121253	0.0103359	0.0010061
B	162	0.0102025	0.120427	0.011832	0.00171237	14.4286	7.36175	0.00217736	0.032394		C	380	0.0644481	0.168404	0.015744	0.00725296	11.4286	5.94799	0.00257486	0.0492881		B	168	0.00158167	0.10758	0.0105006	0.000327917	15.1429	9.30208	0.00235887	0.0334036		B	206	0.0130154	0.122186	0.0116894	0.000103892	14.381	8.20696	0.00243079	0.0347326		B	199	0.023357	0.133313	0.013289	0.00446779
B	163	0.00282877	0.120427	0.00562506	0.000931586	14.9048	7.91805	0.00121119	0.0222374		C	381	0.0448947	0.165695	0.0220674	0.00993467	11.4762	6.04917	0.00348589	0.0621		B	169	0.00396598	0.113249	0.0112332	0.00029006	14.5714	8.85995	0.00238478	0.0361631		B	207	0.0136063	0.125621	0.0124277	0.000153761	14.1429	7.98696	0.00248785	0.0365848		B	200	0.00653479	0.124735	0.00787498	0.00181046
B	164	0.00465305	0.120427	0.00814664	0.000736563	15.0952	7.87693	0.00165864	0.0251071		C	382	0.0344129	0.15172	0.0193573	0.0064925	12.381	6.60227	0.00320456	0.0530851		B	170	0.00143092	0.11271	0.0103785	0.000906759	14.6667	8.88376	0.00223995	0.0345825		C	412	0.0316116	0.14215	0.0140273	0.00064908	12.9524	7.04467	0.00258252	0.0429988		C	409	0.00985724	0.125736	0.00972068	0.00117152
B	165	0.0158621	0.120427	0.0108622	0.00146065	14.2857	7.28707	0.00198896	0.0311188		C	383	0.0194145	0.143784	0.0150987	0.00341908	12.5714	6.97045	0.00271838	0.0424192		B	171	0.00746311	0.120984	0.0144078	0.00173765	14	8.27656	0.00283314	0.043073		C	413	0.00461	0.130583	0.0113203	0.000299509	13.8095	7.66827	0.0022411	0.0355562		C	410	0.000754533	0.115976	0.00578319	0.000320678
B	166	0.0151528	0.120427	0.0107652	0.00254571	13.7619	7.01018	0.00184525	0.0344907		C	384	0.0183203	0.135736	0.0170345	0.00168727	13.1429	7.38611	0.00302216	0.0445921		B	172	0.00817196	0.123369	0.014652	0.000604905	13.8095	8.15263	0.00287469	0.0436189		C	414	0.0137609	0.141539	0.0156269	0.000856043	13.1905	7.07284	0.00286175	0.0448867		C	411	0.00263434	0.124157	0.0073828	0.000861459
B	167	0.0147046	0.120427	0.0107652	0.00256577	13.5714	7.03036	0.0018278	0.034425		C	385	0.00777342	0.126185	0.0125177	0.000387652	13.7143	7.94567	0.00245444	0.0350406		B	173	0.00183444	0.119802	0.0102564	0.000375376	13.8571	8.36056	0.00216777	0.034988		C	415	0.0201584	0.153174	0.0171035	0.00169344	12.2857	6.53968	0.00300418	0.0499654		C	412	0.0171507	0.136297	0.0152578	0.0031204
B	168	0.0197165	0.120427	0.0146446	0.00687757	13.381	6.76511	0.00227639	0.046163		C	386	0.00315314	0.120206	0.0116144	0.000378861	14.0476	8.36585	0.00256606	0.0304367		B	174	0.00787013	0.127617	0.0135531	0.0019307	13.4286	7.84676	0.00267464	0.0414802		C	416	0.00353066	0.13703	0.00972068	0.000448747	13.1905	7.31746	0.00199681	0.0326216		C	413	0.00544935	0.140022	0.00947459	0.00165197
B	169	0.0134974	0.120427	0.011929	0.00593436	13.8571	7.14897	0.00188669	0.041907		C	387	0.00680057	0.123596	0.00890438	0.00141183	13.9048	8.28765	0.00201177	0.0279896		B	175	0.0213293	0.138576	0.0175824	0.00235935	12.5238	7.23431	0.00325757	0.0503404		C	417	0.00357773	0.137238	0.0100898	0.000481306	13.5714	7.31315	0.00203944	0.033942		C	414	0.0138666	0.14873	0.0141504	0.00393027
B	170	0.0272352	0.120427	0.0154204	0.0102001	13.9048	7.02114	0.00234131	0.0525914		C	388	0.00226275	0.119891	0.00980772	0.000750213	14.0952	8.41154	0.00226971	0.0278522		B	176	0.00533769	0.128163	0.0120879	0.000807363	13	7.83748	0.00245483	0.0385911		C	418	0.0204838	0.150259	0.0155039	0.0012129	12.7619	6.68918	0.00295536	0.0423902		C	415	0.0223491	0.149059	0.0129199	0.00153682
B	171	0.0274358	0.120427	0.0149355	0.0119687	14.4762	7.38997	0.00224076	0.0548981		C	389	0.00737576	0.121467	0.00993677	0.000910336	14.1429	8.30314	0.00214567	0.0296045		B	177	0.00191998	0.128463	0.00781441	0.000840842	13.2381	7.80977	0.00172511	0.031266		C	419	0.00751035	0.142738	0.00873631	0.00124674	13.2381	7.08847	0.00183625	0.0315035		C	416	0.0104577	0.145838	0.0126738	0.00171056
B	172	0.00915888	0.120427	0.0164872	0.0126656	15	7.82233	0.0025322	0.0578324		C	390	0.0159273	0.126282	0.0143244	0.00145189	14	7.96735	0.00279322	0.0370657		B	178	0.0241832	0.144912	0.0128205	0.00343332	12.2857	6.93321	0.00245841	0.041968		C	420	0.0209316	0.154133	0.0123047	0.00189638	12.4286	6.55617	0.00244994	0.0370842		C	417	0.0127025	0.148131	0.0125508	0.00109609
B	173	0.0159791	0.120427	0.017748	0.0185013	15	7.79469	0.00257665	0.0680254		C	391	0.032717	0.136244	0.0140663	0.00467366	13.2857	7.42664	0.00253033	0.0413907		B	179	0.0219576	0.144132	0.0126984	0.00236509	12.1429	6.97753	0.00244165	0.0415474		C	421	0.012242	0.150654	0.0135351	0.00108441	12.4286	6.64735	0.00269214	0.0387265		C	418	0.026493	0.153218	0.0129199	0.0021799
B	174	0.00635243	0.120427	0.0133838	0.00821986	15.9524	8.61614	0.0021522	0.0476284		C	392	0.0250431	0.127235	0.0174216	0.00313173	14	7.91883	0.00311448	0.0452107		C	432	0.00166184	0.110039	0.00818071	0.00028025	15.4286	9.18022	0.00197484	0.0302458		C	422	0.00598538	0.146182	0.00861326	0.000594114	12.7143	6.87634	0.00181871	0.0317607		C	419	0.00365503	0.143557	0.00910545	0.000968254
B	175	0.0092357	0.120427	0.0152265	0.0116624	15.7143	8.36456	0.00241282	0.0533839		C	393	0.009209	0.117095	0.0149697	0.000954024	14.7619	8.58007	0.00286967	0.0381248		C	433	0.00280591	0.115116	0.0107448	0.000370207	15	8.76618	0.00246973	0.0343478		C	423	0.00894812	0.15078	0.0114433	0.00130427	12.381	6.64587	0.00231667	0.0359454		C	420	0.00225382	0.140859	0.00885936	0.000886767
B	176	0.00375028	0.120427	0.00824362	0.00384186	16.619	9.07749	0.00153301	0.0294551		C	394	0.01033	0.11099	0.0140663	0.00110693	15.3333	9.04581	0.00278837	0.0364262		C	434	0.00327053	0.113248	0.0117216	0.000233628	15.1429	8.92454	0.00263173	0.0357759		C	424	0.0211103	0.159045	0.0121816	0.00435681	11.8571	6.31721	0.00230741	0.0390758		C	421	0.0155702	0.151956	0.0145195	0.00324113
B	177	0.000775211	0.120427	0.0077587	0.00534693	16.7619	9.04956	0.00141415	0.0306685		C	395	0.0120281	0.104613	0.0180668	0.000551652	15.8571	9.58137	0.00379137	0.0381312		C	435	0.00192167	0.111824	0.00940171	0.00015824	15.2381	9.01355	0.00224242	0.0318289		C	425	0.0270408	0.16654	0.0136582	0.00943071	11.2857	6.03285	0.00254783	0.040788		C	422	0.00632783	0.149972	0.0103359	0.00604443
B	178	0.00328732	0.120427	0.012123	0.0103201	16.3333	8.66453	0.00204211	0.0442866		C	396	6.01e-05	0.0950971	0.0058072	8.92e-05	16.8095	10.5344	0.00153981	0.023136		C	436	0.0114185	0.119338	0.0118437	0.000445249	14.619	8.47802	0.00269733	0.0351668		C	426	0.0296413	0.170766	0.0111972	0.00542137	11	5.89283	0.00216622	0.0357413		C	423	0.0217593	0.165033	0.0123047	0.00741551
B	179	0.000188125	0.120427	0.00514014	0.00267582	17	9.40045	0.00107372	0.024342		C	397	4.97e-05	0.0952577	0.00813008	0.000110978	16.8095	10.519	0.00202409	0.0255697		C	437	0.00824942	0.119926	0.0131868	0.000291364	14.6667	8.40452	0.00296494	0.0374123		C	427	0.0299264	0.167706	0.00959764	0.010235	11.3333	6.01329	0.00190971	0.0330617		C	424	0.0558636	0.171737	0.0169804	0.0215656
B	180	0.00131063	0.120427	0.00785569	0.00373194	16.5238	9.12705	0.00148874	0.0300375		C	398	0.00187772	0.0990783	0.0123887	0.000184918	16.4286	10.123	0.00277833	0.030942		C	438	0.0052832	0.118311	0.0107448	0.000144952	14.4286	8.48034	0.00254115	0.0330103		C	428	0.0327496	0.169747	0.0118125	0.0172915	11.6667	5.929	0.00216636	0.0390257		C	425	0.0587677	0.175258	0.0150117	0.0291911
B	181	0.00624421	0.120427	0.0150325	0.00837789	15.8095	8.61507	0.00247896	0.0494273		C	399	0.000754879	0.0992097	0.00709769	6.01e-05	16.381	10.1498	0.00171698	0.0248645		C	439	0.0083631	0.12552	0.00952381	0.000275872	13.9048	8.021	0.00228807	0.0313975		C	429	0.0493801	0.17827	0.0169804	0.0182953	11.3333	5.62077	0.00284452	0.0513898		C	426	0.0304815	0.166221	0.0174726	0.0224025
B	182	0.0008622	0.120427	0.00804966	0.00199775	16.5238	9.34274	0.00157364	0.0280309		C	400	0.00675772	0.106521	0.0123887	0.00024416	15.7619	9.47658	0.00257741	0.0331081		C	440	0.0103009	0.127428	0.0106227	0.0004493	14.0952	7.94359	0.00239346	0.0345628		C	430	0.0637215	0.174498	0.0148886	0.0223232	11.7143	5.74517	0.00253626	0.0475463		C	427	0.0431223	0.170105	0.0182109	0.0225378
B	183	0.000163828	0.120427	0.00649791	0.00142324	16.9048	9.7493	0.00135897	0.0239793		C	401	0.00581614	0.107568	0.0140663	0.000417599	15.619	9.33437	0.00281999	0.0365751		C	441	0.00706711	0.126585	0.00952381	0.000277094	13.7143	7.94469	0.00225828	0.0315009		C	431	0.0626089	0.168884	0.0146425	0.0133974	12.0476	5.92913	0.00252421	0.0474633		C	428	0.0372135	0.159001	0.0228867	0.020943
B	184	0.000355604	0.120427	0.00610998	0.00165803	16.5238	9.46775	0.00126203	0.0248763		C	402	0.015699	0.116163	0.0189702	0.0015401	14.8095	8.64008	0.00349122	0.0451756		C	442	0.0174707	0.134075	0.00818071	0.00102653	12.9048	7.49683	0.00200302	0.0296753		C	432	0.0447214	0.163514	0.0146425	0.0115675	12.1429	6.12575	0.00262207	0.0447709		C	429	0.0158926	0.148064	0.0204257	0.0138153
B	185	0.00558848	0.120427	0.0156144	0.00460028	15.8095	8.75609	0.00267402	0.0440073		C	403	0.00598974	0.111218	0.0121306	0.000822639	15.1905	9.02787	0.00237341	0.0351385		C	443	0.0291926	0.1499	0.0113553	0.0019358	11.9524	6.7072	0.00245115	0.0360568		C	433	0.0167418	0.150771	0.0123047	0.00924629	12.7619	6.6519	0.00234689	0.0390732		C	430	0.0243779	0.149503	0.0219023	0.0161186
B	186	0.000387046	0.120427	0.00863156	0.00169135	16.0476	9.01125	0.00161433	0.0298612		C	404	0.0121381	0.119233	0.0193573	0.00178036	14.4762	8.42122	0.0034636	0.0462983		C	444	0.0201747	0.150624	0.00927961	0.00209318	12.0476	6.73541	0.00208885	0.032173		C	434	0.0227842	0.150169	0.0135351	0.00491852	13	6.6727	0.00253035	0.0415839		C	431	0.00463784	0.135067	0.0109511	0.00603435
B	187	0.00054515	0.120427	0.00746775	0.00122765	16.3333	9.1736	0.00148062	0.0257936		C	405	0.00179805	0.109457	0.00903342	0.000602234	15.3333	9.18738	0.00182288	0.0304706		C	445	0.0140631	0.151861	0.00793651	0.000818124	11.5714	6.66252	0.0018801	0.0299884		C	435	0.00980896	0.146492	0.0126738	0.00400896	13.0476	6.8473	0.00247475	0.0381184		C	432	0.0138218	0.141626	0.0130429	0.00912234
B	188	0.00642747	0.120427	0.0134807	0.0035848	15.381	8.3442	0.00232118	0.0395229		C	406	0.00209912	0.113321	0.0123887	0.00102968	14.9524	8.84785	0.00238526	0.0348453		C	446	0.0237622	0.161002	0.00720391	0.00219591	10.9048	6.28462	0.00167755	0.0298017		C	436	0.0077745	0.138288	0.0100898	0.00335208	13.619	7.27353	0.00203229	0.033871		C	433	0.0116487	0.145209	0.00947459	0.0120966
B	189	0.0109337	0.120427	0.0128988	0.00721316	15	7.89826	0.00211482	0.0446231		C	407	0.0113975	0.124223	0.0188411	0.00163706	14.1905	8.08014	0.00319013	0.0510298		C	447	0.0487907	0.173668	0.0131868	0.00410044	10.5714	5.78596	0.00255392	0.0425923		C	437	0.0130502	0.140711	0.0143965	0.0103089	13.8095	7.17928	0.00267533	0.0441848		C	434	0.0316784	0.147821	0.01575	0.0220993
B	190	0.00492896	0.120427	0.011832	0.00445343	15.7143	8.51974	0.00210833	0.0375392		C	408	0.00182006	0.11553	0.0130339	0.00209445	14.7143	8.66512	0.0024087	0.037721		C	448	0.038938	0.172444	0.0100122	0.0162018	11	5.82796	0.00188324	0.0394441		C	438	0.00119752	0.129328	0.00799803	0.00283647	14.381	7.78368	0.00171109	0.0304158		C	435	0.0128454	0.151747	0.0119355	0.0167913
B	191	0.00192063	0.120427	0.00581903	0.00171809	16.0476	8.83154	0.00122753	0.0240297		C	409	0.000880114	0.112934	0.0129049	0.00158833	14.9048	8.8636	0.00247493	0.0345467		C	449	0.0467257	0.170788	0.0161172	0.0108485	11.2381	5.86935	0.00277669	0.0520732		C	439	0.00235788	0.130412	0.0102129	0.00359715	14.3333	7.72044	0.00203702	0.0351345		C	436	0.00487223	0.145215	0.0142734	0.0115543
B	192	0.00578105	0.120427	0.00882553	0.00291864	15.4286	8.35137	0.00172796	0.0295843		C	410	0.0121684	0.12535	0.0180668	0.0032121	14	7.99148	0.00316629	0.0465235		C	450	0.0753725	0.170975	0.014652	0.0298399	11.8571	5.86618	0.00253346	0.0489183		C	440	0.0110037	0.137469	0.0153808	0.00637996	14	7.32361	0.00273841	0.0473837		C	437	0.00345674	0.139978	0.010582	0.00680322
B	193	0.00154669	0.120427	0.00514014	0.00142385	16.0476	8.8938	0.00110391	0.023496		C	411	0.0118475	0.128595	0.0181959	0.00639977	13.619	7.79081	0.00314189	0.0489447		C	451	0.0198022	0.159825	0.0133089	0.0107729	12.0476	6.28791	0.00242923	0.0437662		C	441	0.0108937	0.131436	0.0146425	0.00596374	14.5238	7.63664	0.0025865	0.0464609		C	438	0.00776053	0.136183	0.0089824	0.00430004
B	194	0.00500232	0.120427	0.0133838	0.00677352	15.8095	8.51828	0.00225045	0.0443243		C	412	0.000446786	0.116025	0.00838818	0.00135321	14.5238	8.62563	0.00174412	0.0286444		C	452	0.0134047	0.154552	0.0126984	0.0277645	12.8571	6.49206	0.00236993	0.0423953		C	442	0.00544248	0.125737	0.0161191	0.00531729	14.9524	7.9701	0.00274263	0.0507227		C	439	0.0169544	0.13917	0.013289	0.00510593
B	195	0.0161291	0.120427	0.0137717	0.00456959	15.6667	8.37989	0.00223361	0.045775		C	413	0.00425629	0.124718	0.0118725	0.00203794	13.9048	8.02374	0.00226559	0.0346078		C	453	0.00538828	0.145469	0.00830281	0.0103683	13.0476	6.91477	0.00171211	0.0333959		C	443	0.00349272	0.122759	0.0130429	0.00388201	15.0476	8.15528	0.00229661	0.0440977		C	440	0.00991634	0.12757	0.0107051	0.00160355
B	196	0.00357904	0.120427	0.0105712	0.00224155	16.6667	9.22597	0.001834	0.0356837		C	414	0.0189192	0.138771	0.0163892	0.00614062	13.0476	7.21551	0.00282654	0.0460052		C	454	0.0120608	0.150573	0.0147741	0.00551849	12.2857	6.70745	0.00275789	0.044674		C	444	0.0243797	0.131601	0.0190722	0.00782035	14.5714	7.63098	0.00311368	0.0590508		C	441	0.00781585	0.124273	0.0102129	0.00137152
B	197	0.00232031	0.120427	0.0115411	0.00110618	17.3333	9.78809	0.0021189	0.0331332		C	415	0.00472824	0.137536	0.0101949	0.00193951	13.0952	7.28158	0.00188126	0.0353429		C	455	0.00381372	0.144085	0.0113553	0.00430128	12.381	7.02637	0.00220353	0.0391478		C	445	0.00753731	0.122167	0.0151347	0.00459566	15.381	8.2066	0.00268008	0.0456038		C	442	0.00404151	0.118243	0.0092285	0.000606016
B	198	0.00307577	0.120427	0.00863156	0.000832558	17.1429	9.60111	0.00168517	0.027619		C	416	0.0398619	0.154179	0.0202607	0.00715099	12.2381	6.494	0.00325731	0.0570486		C	456	0.00801518	0.14598	0.00976801	0.00705595	12	6.95788	0.00190881	0.0373175		C	446	0.0149427	0.127885	0.0171035	0.00901918	15.2857	7.874	0.00290708	0.0512373		C	443	0.00789274	0.113902	0.0127969	0.000688727
B	199	0.000368972	0.120427	0.0065949	0.000381722	18.1429	10.4408	0.00139483	0.0232073		C	417	0.0248322	0.147444	0.0225836	0.0117441	12.4286	6.79004	0.00346843	0.0684384		C	457	0.0105147	0.153968	0.0133089	0.00364273	11.3333	6.5674	0.00242621	0.0445636		C	447	0.00246584	0.117726	0.0121816	0.00485055	15.9524	8.52356	0.0022588	0.038529		C	444	0.00339764	0.11069	0.00787498	0.00109085
B	200	0.000209689	0.120427	0.00737077	0.000419399	18	10.5649	0.00151194	0.0246875		C	418	0.0244398	0.152394	0.0192283	0.00897175	12.2381	6.57465	0.00297177	0.0622424		C	458	0.00654035	0.150003	0.0140415	0.00263315	11.619	6.7243	0.00255452	0.045346		C	448	0.00161738	0.111397	0.0125508	0.00325029	16.4762	8.98745	0.00230469	0.040033		C	445	0.00348709	0.110546	0.0123047	0.000646937
B	201	0.00235723	0.120427	0.0140627	0.00128231	17.4286	9.85472	0.00250517	0.0370486		C	419	0.0352304	0.153359	0.0225836	0.0103659	12.2857	6.53762	0.00337269	0.0723235		C	459	0.0075375	0.150814	0.0167277	0.00369171	11.619	6.66398	0.00296156	0.0498979		C	449	0.00766263	0.118519	0.0169804	0.00569801	16	8.4597	0.00288827	0.0501278		C	446	0.00387167	0.111634	0.0092285	0.00146368
B	202	0.00861544	0.120427	0.0164872	0.00271855	16.5238	9.01154	0.00277969	0.0439722		C	420	0.0173124	0.149446	0.015873	0.00620778	12.5714	6.70396	0.00255588	0.0532386		C	460	0.0194887	0.158702	0.0197802	0.00477068	11.4286	6.33748	0.0033845	0.0569442		C	450	0.00495621	0.115973	0.0175957	0.00492825	16.0476	8.63172	0.00294338	0.0532231		C	447	0.00603752	0.113377	0.0137812	0.00115952
B	203	0.00248648	0.120427	0.0106682	0.00144843	16.9048	9.5082	0.00192591	0.0325144		C	421	0.0488038	0.160068	0.0271003	0.0108418	12.1905	6.2652	0.00407727	0.0770451		C	461	0.00505928	0.143193	0.0136752	0.00239986	12.2857	7.01526	0.00253927	0.043972		C	451	0.00090032	0.108795	0.0107051	0.00245507	16.5238	9.20783	0.00198027	0.0384788		C	448	0.0035442	0.111471	0.0119355	0.000695076
B	204	0.0012245	0.120427	0.00940743	0.000659703	17.2381	9.82203	0.00180143	0.0284909		C	422	0.016806	0.146269	0.0225836	0.00921054	12.9048	6.85263	0.00362617	0.0603034		C	462	0.0142649	0.145311	0.0155067	0.00176021	12.2381	6.90647	0.00289862	0.046285		C	452	0.00956228	0.11743	0.0215332	0.00332993	15.7619	8.55334	0.00367063	0.0573394		C	449	0.0097641	0.118424	0.0148886	0.0012029
B	205	0.00665103	0.120427	0.0143536	0.00174869	16.4762	9.07846	0.00248128	0.0393662		C	423	0.00460629	0.138554	0.0148406	0.00413241	13.619	7.24313	0.00258343	0.0428817		C	463	0.00445301	0.132599	0.0106227	0.000737962	12.9048	7.56288	0.002229	0.0359839		C	453	0.000104312	0.10684	0.00676756	0.000821885	16.619	9.41098	0.0014426	0.0300742		C	450	0.00176406	0.115146	0.00799803	0.000868467
B	206	0.0118429	0.120427	0.0143536	0.00239283	15.7619	8.63457	0.00248079	0.0386483		C	424	0.00275845	0.132809	0.0120015	0.00373099	13.7619	7.54936	0.00217358	0.0367721		C	464	0.00168293	0.123404	0.00744811	0.000312414	13.619	8.13126	0.00171809	0.03006		C	454	0.00284753	0.11169	0.0109512	0.00158742	16.2381	9.02178	0.00208887	0.037998		C	451	0.0147152	0.124001	0.0162422	0.00287664
B	207	0.00174459	0.120427	0.00766172	0.000680716	16.4286	9.30065	0.00151787	0.025479		C	425	0.0137684	0.133557	0.0140663	0.00351754	13.7143	7.50974	0.00246624	0.0411896		C	465	0.00344379	0.12513	0.0103785	0.000327805	13.6667	8.02906	0.00225665	0.0345317		C	455	0.00291831	0.113781	0.0142734	0.00314393	16	8.80362	0.00250593	0.0454578		C	452	0.000453112	0.111394	0.00750584	0.000983708
B	208	0.00212366	0.120427	0.00737077	0.000576193	16.0952	9.01707	0.00146867	0.0251565		C	426	0.00564166	0.121367	0.0136792	0.0016067	14.619	8.25771	0.00246664	0.0379037		C	466	0.00591119	0.129819	0.0106227	0.00035091	13.4762	7.79389	0.00222577	0.0363852		C	456	0.00114736	0.111376	0.013166	0.00294138	16.0952	8.99446	0.00230596	0.0438296		C	453	0.00220956	0.116936	0.0143965	0.00273554
B	209	0.01095	0.120427	0.00989235	0.0019887	15.3333	8.27728	0.0017812	0.032014		C	427	0.00197158	0.121771	0.0134211	0.00183059	14.619	8.25358	0.00239152	0.0384514		C	467	0.00449382	0.125114	0.0123321	0.00030788	13.7143	8.04212	0.00249174	0.0385168		C	457	0.00954385	0.121329	0.0193183	0.00608567	15.381	8.25458	0.00311319	0.0599024		C	454	0.0101395	0.125612	0.0200566	0.0061817
B	210	0.0160456	0.120427	0.0106682	0.00192218	15.1429	8.27427	0.00191871	0.0318864		C	428	0.000330674	0.115642	0.0122596	0.000820331	15.0476	8.66009	0.00222263	0.0358685		C	468	0.00656311	0.128357	0.013431	0.000410878	13.7143	7.82369	0.002568	0.042691		C	458	0.00352942	0.118809	0.0162422	0.00388303	15.5238	8.43251	0.00271209	0.0506058		C	455	0.00134241	0.117604	0.0151347	0.00383833
B	211	0.00593009	0.120427	0.0124139	0.000466088	15.5238	8.72515	0.00231541	0.0309898		C	429	0.0057623	0.12201	0.0163892	0.00173625	14.4286	8.2128	0.00283654	0.0436908		C	469	0.00235494	0.122151	0.00964591	0.000203495	14.0476	8.19548	0.0019674	0.0354024		C	459	0.000818756	0.113489	0.0147656	0.00304635	15.9524	8.82343	0.00255664	0.0451229		C	456	0.00174341	0.11958	0.0147656	0.00299154
B	212	0.000284148	0.120427	0.00804966	0.000193726	15.6667	8.97614	0.00158912	0.0255089		C	430	0.0161907	0.134653	0.0216802	0.00400527	13.619	7.44483	0.00348541	0.0570466		C	470	0.00522601	0.129606	0.0133089	0.000575574	13.2857	7.742	0.00247653	0.0435296		C	460	0.0116045	0.125376	0.0216562	0.00698738	15.0476	7.99274	0.00347154	0.0634023		C	457	0.0209616	0.132322	0.0203027	0.00639758
B	213	0.000299406	0.120427	0.00834061	0.000174664	15.5238	8.96916	0.0016405	0.025476		C	431	0.0058151	0.127676	0.0178088	0.00269722	14	7.84772	0.00294799	0.048482		C	471	0.00495568	0.13093	0.0125763	0.000797073	13.1905	7.67094	0.00225619	0.0456105		C	461	0.0237294	0.133352	0.0195644	0.00644341	14.5238	7.51101	0.00312852	0.0618927		C	458	0.0182017	0.133606	0.0205488	0.010066
B	214	0.0036514	0.120427	0.0096014	0.000331807	15	8.4277	0.00180554	0.0285178		C	432	0.00148723	0.118845	0.0150987	0.00211946	14.6667	8.4336	0.00256377	0.043059		C	472	0.0148921	0.135488	0.0205128	0.001632	13	7.42344	0.00332772	0.0637486		C	462	0.00124628	0.119199	0.0120586	0.00228236	15.4762	8.40212	0.00215147	0.041038		C	459	0.00118768	0.121744	0.00947459	0.00344388
B	215	0.0157517	0.120427	0.0135777	0.000624191	14.7143	8.10406	0.00242713	0.0343546		C	433	0.0142971	0.131409	0.018454	0.00391814	13.6667	7.6366	0.00296839	0.0548073		C	473	0.00358837	0.127644	0.0108669	0.000878541	13.381	7.86484	0.00199813	0.0419541		C	463	0.00247101	0.123295	0.0114433	0.00368237	15.1429	8.12883	0.00203847	0.0408639		C	460	0.00413195	0.128356	0.0126738	0.00376452
B	216	0.0032498	0.120427	0.0112501	0.000306521	14.619	8.33828	0.0020724	0.0302933		C	434	0.020763	0.140921	0.0233579	0.00667922	13	7.10943	0.00360584	0.066		C	474	0.00278817	0.12932	0.0157509	0.00139189	13.5714	7.77888	0.00266402	0.0521615		C	464	0.0245782	0.137882	0.0206718	0.0102437	14.1429	7.27464	0.00335788	0.0622905		C	461	0.025553	0.143287	0.0194414	0.00924777
B	217	0.00368404	0.120427	0.0104743	0.000407629	14.3333	7.99447	0.00190625	0.0303071		C	435	0.00229635	0.126332	0.0152278	0.00325411	13.9524	7.92605	0.00253987	0.0456863		C	475	0.000344269	0.124128	0.0131868	0.00111565	13.7143	8.0812	0.00224027	0.0491131		C	465	0.00423519	0.133783	0.00799803	0.00414428	14.2857	7.52073	0.00154431	0.0351744		C	462	0.0170251	0.145294	0.0146426	0.00860341
B	218	0.0198056	0.120427	0.0141596	0.00123838	13.8095	7.44622	0.0024067	0.0377403		C	436	0.00399948	0.123824	0.0172926	0.00377438	14.1429	8.08427	0.00283996	0.0500434		C	476	0.00142068	0.125569	0.0159951	0.00127632	13.7143	7.98547	0.00262431	0.0559592		C	466	0.0317979	0.149798	0.0180879	0.0105161	13.3333	6.70863	0.00298335	0.058099		C	463	0.0373479	0.158694	0.0217793	0.0192402
B	219	0.00921235	0.120427	0.0113471	0.00069886	13.8095	7.61885	0.00201975	0.0322779		C	437	0.0205962	0.137629	0.023874	0.00956308	13.1905	7.27616	0.00367125	0.0704653		C	477	0.00630469	0.129932	0.0177045	0.00149183	13.4762	7.71209	0.00284386	0.0616094		C	467	0.0284803	0.146995	0.0206718	0.0146904	13.5238	6.82663	0.00324229	0.0669525		C	464	0.0270655	0.148491	0.0191953	0.0138846
B	220	0.00448531	0.120427	0.0115411	0.000417303	14	7.83222	0.00208077	0.0314372		C	438	0.00846861	0.132587	0.0196154	0.00563896	13.3333	7.56278	0.00319627	0.0560962		C	478	0.00370407	0.125367	0.0186813	0.00132939	13.9524	7.99206	0.00304336	0.0602029		C	468	0.0152704	0.148932	0.0199336	0.0188286	13.3333	6.73053	0.00309431	0.0675385		C	465	0.0221547	0.155349	0.0174726	0.013709
B	221	0.0188496	0.120427	0.0135777	0.000969257	13.381	7.18553	0.00234298	0.0359877		C	439	0.000686839	0.119087	0.0129049	0.00261277	14.3333	8.4167	0.00228904	0.0395643		C	479	0.000697819	0.122711	0.0153846	0.00114738	14.0476	8.16435	0.00259003	0.0517521		C	469	0.0242914	0.149899	0.0190722	0.0282841	13.381	6.67996	0.00286147	0.071118		C	466	0.0215166	0.151179	0.01858	0.0152689
B	222	0.0280256	0.120427	0.0132868	0.00196307	13	6.89603	0.00225955	0.0367236		C	440	0.00541737	0.124101	0.0194864	0.00496459	14	8.06865	0.00325035	0.0530148		C	480	0.0156422	0.137211	0.0250305	0.00233984	13.0952	7.31001	0.00394614	0.0728649		C	470	0.0138996	0.145528	0.0175957	0.0195592	13.8095	6.87806	0.0027598	0.0618113		C	467	0.0140826	0.146766	0.0141504	0.00782307
B	223	0.00588333	0.120427	0.0100863	0.000534042	13.381	7.37465	0.00186612	0.02902		C	441	0.0104385	0.134317	0.0234869	0.00846088	13.1905	7.45232	0.00380618	0.0635024		C	481	0.0191002	0.13955	0.0178266	0.00205414	13.0952	7.1862	0.00292961	0.05999		C	471	0.0352082	0.151479	0.023625	0.0303662	13.7143	6.60896	0.00356856	0.0772026		C	468	0.0320995	0.152326	0.0226406	0.0107458
B	224	0.00980534	0.120427	0.0110562	0.000494672	13.4286	7.32761	0.00200425	0.0308644		C	442	0.00532626	0.127818	0.0147116	0.00305367	13.5238	7.84308	0.00265191	0.0417855		C	482	0.00126161	0.124153	0.00976801	0.000774112	14	8.07216	0.0018161	0.0386834		C	472	0.0138743	0.14593	0.0155039	0.0132177	13.9048	6.86502	0.00258225	0.0526576		C	469	0.00645978	0.136287	0.0126738	0.00368571
B	225	0.0358806	0.120427	0.0116381	0.000945874	12.7619	6.7845	0.00207716	0.03243		C	443	0.000458618	0.116333	0.0101949	0.00170246	14.4762	8.61105	0.00200594	0.0320641		C	483	0.00186134	0.128688	0.0115995	0.00113977	13.8095	7.80232	0.00208068	0.0427697		C	473	0.00584341	0.134248	0.00996678	0.00963355	14.5714	7.46622	0.00184046	0.0373394		C	470	0.003136	0.131461	0.00836717	0.00128896
B	226	0.0091648	0.120427	0.0077587	0.000664312	13	7.1447	0.00151507	0.0252652		C	444	0.000619367	0.11741	0.00967867	0.00210997	14.2857	8.52729	0.00192215	0.0324235		C	484	0.0091224	0.144184	0.0129426	0.00293977	12.8571	6.97021	0.00225385	0.0461047		C	474	0.00489463	0.125061	0.0109512	0.00339127	15.381	8.00947	0.00207751	0.036022		C	471	0.000405099	0.12324	0.00615233	0.000715773
B	227	0.00684996	0.120427	0.00911648	0.000755981	13.2381	7.13578	0.00171969	0.0276795		C	445	0.00589291	0.126624	0.0147116	0.00257204	13.5714	7.90412	0.00286193	0.0386189		C	485	0.0157867	0.146889	0.0155067	0.00385795	12.8571	6.84933	0.00272003	0.0495295		C	475	0.0185522	0.137266	0.0155039	0.00892826	14.6667	7.2926	0.00267719	0.0487563		C	472	0.017423	0.136849	0.015873	0.00311061
B	228	0.0313642	0.120427	0.0143536	0.00173447	12.8095	6.75027	0.00248514	0.0368418		C	446	4.51e-06	0.114988	0.00567815	0.000607918	14.4762	8.70758	0.0013768	0.0237572		C	486	0.0413787	0.159186	0.0148962	0.00760811	12.2381	6.33578	0.00254057	0.0499456		C	476	0.0058913	0.12425	0.0137812	0.00333682	15.5714	8.05291	0.00258393	0.039772		C	473	0.005504	0.123995	0.0120586	0.00113284
B	229	0.035096	0.120427	0.0106682	0.00229923	11.9048	6.30676	0.0019116	0.0314886		C	447	0.00243183	0.124999	0.0120015	0.00193775	13.619	8.01807	0.00248339	0.0319931		C	487	0.0331059	0.152552	0.0189255	0.00369393	12.1429	6.58339	0.00303472	0.062998		C	477	0.00876158	0.131645	0.0119355	0.00365683	14.9048	7.60588	0.00226032	0.0375075		C	474	0.00417008	0.123656	0.0139043	0.00167662
B	230	0.0333112	0.120427	0.011929	0.00312004	11.5714	6.26709	0.00218856	0.03091		C	448	0.0149713	0.140546	0.0154859	0.00422403	12.619	7.13111	0.00276702	0.0442028		C	488	0.0214119	0.15675	0.0161172	0.00363011	11.5238	6.39548	0.00261717	0.0590917		C	478	0.00157186	0.119882	0.00812108	0.00126414	15.7143	8.34933	0.00172233	0.0295419		C	475	0.000413058	0.114933	0.00947459	0.00089126
B	231	0.0361993	0.120427	0.00843759	0.00458832	11.2381	6.17758	0.00159793	0.0273519		C	449	0.000810618	0.12967	0.00851723	0.00166853	13.381	7.73377	0.00175409	0.029819		C	489	0.0256404	0.15455	0.0203907	0.00306283	11.7143	6.4851	0.00319364	0.0698029		C	479	0.000902134	0.113174	0.0089824	0.00193541	16.4762	8.84631	0.00183657	0.0320143		C	476	0.00574235	0.122334	0.013166	0.00131343
B	232	0.0228191	0.120427	0.0071768	0.00829821	11.2381	6.32955	0.00141909	0.0250838		C	450	0.0172845	0.143261	0.018583	0.00603669	12.5238	6.99303	0.00315163	0.0521018		C	490	0.0174769	0.146429	0.0181929	0.00163904	12.2381	6.8398	0.00300991	0.0606063		C	480	0.00335335	0.116726	0.0162422	0.00364535	16.0476	8.5841	0.00284981	0.0468377		C	477	0.0110062	0.126319	0.01575	0.00331213
B	233	0.046228	0.120427	0.00834061	0.0207276	11.381	6.19794	0.00153167	0.0294202		C	451	0.0448652	0.154089	0.0225836	0.0101084	12	6.49864	0.0035098	0.0678431		C	491	0.0231244	0.148646	0.0202686	0.00182172	12.2857	6.73407	0.00326628	0.0678032		C	481	0.00577167	0.121719	0.0134121	0.00360587	15.4286	8.25298	0.00236119	0.0428731		C	478	0.0120549	0.130433	0.0190722	0.00473196
B	234	0.0538124	0.120427	0.0104743	0.0125687	11.4762	6.06576	0.001844	0.0320437		C	452	0.0475813	0.164625	0.023616	0.0124512	11.4286	6.08479	0.00354055	0.072178		C	492	0.00854578	0.134544	0.0167277	0.000694098	13.2857	7.43895	0.00298487	0.0509852		C	482	0.000540667	0.113261	0.0103359	0.00256141	16.0952	8.84582	0.00191122	0.0365051		C	479	0.00209713	0.119559	0.0140273	0.00305745
B	235	0.0204834	0.120427	0.0104743	0.0182536	11.6667	6.09068	0.00172571	0.0366532		C	453	0.0190661	0.160878	0.0218093	0.00926371	11.7619	6.22338	0.00335296	0.066843		C	493	0.000989169	0.122998	0.0100122	0.000244791	14.1429	8.14127	0.00199688	0.0361649		C	483	0.00130882	0.113062	0.0153808	0.00422218	16.2381	8.86268	0.00262896	0.0471972		C	480	0.00244763	0.121333	0.0164882	0.00430824
C	386	0.00173421	0.120427	0.0065949	0.00196436	17.9048	10.5688	0.00157781	0.0236413		C	454	0.0345063	0.162408	0.0230998	0.0109099	11.6667	6.16699	0.00347213	0.0712809		C	494	0.00054861	0.120424	0.00891331	0.000234323	14.2381	8.31062	0.0018125	0.0343346		C	484	0.0140912	0.12441	0.0196875	0.00865971	15.2857	8.0582	0.00319343	0.0585986		C	481	0.0215618	0.133884	0.0232558	0.0104426
C	387	0.00187714	0.120427	0.00707982	0.00061916	17.9524	10.577	0.00174032	0.0231071		C	455	0.0340075	0.164895	0.021035	0.00973388	11.6667	6.07601	0.0033298	0.0609898		C	495	0.00986734	0.132863	0.0159951	0.000625519	13.2381	7.53101	0.00281828	0.0506847		C	485	0.0108271	0.12448	0.0194414	0.00691178	15.1905	8.05365	0.003215	0.0546785		C	482	0.00663709	0.127177	0.0179648	0.00624016
C	388	0.00185846	0.120427	0.006013	0.000851472	18.1905	10.7291	0.00153334	0.0214612		C	456	0.019259	0.153758	0.0188411	0.00600706	12.2381	6.51465	0.00320465	0.0504786		C	496	0.00304933	0.123865	0.0114774	0.000314462	13.619	8.07656	0.00211125	0.0405832		C	486	0.00112765	0.113699	0.0142734	0.00377448	16.0476	8.81211	0.00249474	0.0437899		C	483	0.000811714	0.11604	0.0129199	0.00327744
C	389	0.00412988	0.120427	0.00921346	0.00162	17.5238	10.1054	0.00200505	0.0282252		C	457	0.00545465	0.149614	0.00993677	0.00197421	12.2381	6.71093	0.00197424	0.0307425		C	497	0.0109376	0.13211	0.0172161	0.000476789	13.0476	7.57424	0.00300945	0.0512829		C	487	0.00613242	0.119137	0.0196875	0.00575087	15.619	8.42119	0.00322248	0.057355		C	484	0.0072714	0.124914	0.0214101	0.00812443
C	390	0.00612634	0.120427	0.011832	0.00242255	17.0952	9.73911	0.00231725	0.0347383		C	458	0.0012917	0.139527	0.00942057	0.00246466	13.0476	7.18015	0.00184431	0.0318241		C	498	0.00122369	0.120999	0.0105006	0.000237385	13.7143	8.26862	0.00197553	0.0379298		C	488	0.0136789	0.128004	0.0177187	0.00880434	14.7619	7.84619	0.00292436	0.0554415		C	485	0.0176795	0.132759	0.0215332	0.0122725
C	391	0.00294978	0.120427	0.00591601	0.000704841	16.9048	9.67995	0.00137518	0.022846		C	459	0.0121864	0.146692	0.0181959	0.00609412	12.7143	6.82978	0.00314728	0.0475827		C	499	0.00103213	0.118518	0.0130647	0.000400467	14	8.44359	0.00235093	0.0434039		C	489	0.00296939	0.117666	0.0139043	0.00472087	15.5238	8.53095	0.00245007	0.0433452		C	486	0.00201062	0.120001	0.0115664	0.00415443
C	392	0.0055069	0.120427	0.00688585	0.000466721	16.8571	9.56231	0.00166453	0.0217986		C	460	0.00412446	0.135743	0.00851723	0.0027558	13.619	7.39812	0.00170194	0.0294565		C	500	0.0091306	0.128872	0.017094	0.000677579	13.2381	7.7674	0.00290774	0.0533024		C	490	0.000516889	0.11165	0.0118125	0.00326226	16.0952	8.97084	0.00212455	0.0400998		C	487	0.00065862	0.113684	0.0108281	0.00306248
C	393	0.00777915	0.120427	0.006013	0.00103738	15.9524	8.78547	0.0013431	0.0234041		C	461	0.0109635	0.139361	0.013292	0.00496261	13.619	7.2199	0.00239901	0.0387825		C	501	0.0056287	0.127986	0.0145299	0.000408413	13.2381	7.82491	0.00260332	0.0457707		C	491	0.00642149	0.121951	0.01858	0.00522173	15.1905	8.22468	0.00316417	0.0530822		C	488	0.00911516	0.123957	0.0193183	0.00743642
C	394	0.0101091	0.120427	0.00998933	0.00260393	15.2857	8.15702	0.00186281	0.0329629		C	462	0.0577317	0.155438	0.018454	0.00833636	12.7143	6.47709	0.00303804	0.052893		C	502	0.0020446	0.119695	0.0144078	0.000446679	14.1429	8.36899	0.00255997	0.0457447		C	492	0.0148475	0.12897	0.0180879	0.00871333	14.6667	7.79525	0.00310613	0.053403		C	489	0.00412254	0.118414	0.0121816	0.0049184
C	395	0.0152146	0.120427	0.018233	0.0118851	14.6667	7.7814	0.00279168	0.0577258		C	463	0.0148345	0.146014	0.0216802	0.00730691	13.1905	6.87327	0.00351658	0.0579516		C	503	0.00629745	0.126083	0.0197802	0.00104752	13.8095	7.94396	0.00325775	0.0605448		C	493	0.002118	0.116601	0.00984373	0.00304832	15.4762	8.61314	0.0019503	0.0344393		C	490	7.89e-05	0.107666	0.00701366	0.00133692
C	396	0.0185659	0.120427	0.0161963	0.00923736	13.7143	7.25264	0.00248551	0.0512761		C	464	0.00117141	0.133667	0.00980772	0.00296327	13.8571	7.51491	0.00183259	0.0337952		C	504	0.0164294	0.134562	0.0173382	0.0011161	13.2857	7.46777	0.00293149	0.0553865		C	494	0.000694781	0.112421	0.00849022	0.00176391	15.9524	8.93122	0.00175366	0.0317479		C	491	0.00132597	0.113575	0.00787498	0.00155732
C	397	0.0144751	0.120427	0.0167782	0.0169677	14.1429	7.28028	0.00241358	0.0628451		C	465	0.00239338	0.130903	0.0129049	0.00276227	14.0952	7.65879	0.00231778	0.0385357		C	505	0.00495904	0.125519	0.0130647	0.000583794	14.1429	8.0033	0.00237371	0.0439629		C	495	0.00736777	0.123896	0.0143965	0.00302856	15.0476	8.11074	0.0027234	0.0422104		C	492	0.00628812	0.123129	0.0113203	0.00235618
C	398	0.0204722	0.120427	0.0187179	0.0200367	14.8095	7.61856	0.00264018	0.0715541		C	466	0.0193089	0.143478	0.0219383	0.00607191	13.1905	6.98245	0.00348445	0.060987		C	506	0.00201268	0.119487	0.0163614	0.000738255	14.5714	8.38437	0.00286963	0.0509824		C	496	0.00032212	0.120681	0.00627538	0.00106159	15.0476	8.32349	0.00140385	0.0280514		C	493	0.00127894	0.120728	0.0073828	0.00152903
C	399	0.0155881	0.120427	0.0196877	0.0378953	14.619	7.5499	0.00265834	0.0825142		C	467	0.00992881	0.146979	0.0174216	0.00545045	12.8095	6.82707	0.0029202	0.0501086		C	507	0.0127752	0.131593	0.0200244	0.00153012	13.7619	7.6188	0.00335751	0.0612487		C	497	0.00749931	0.13198	0.0147656	0.00322058	14.3333	7.59813	0.00272882	0.0439397		C	494	0.00717102	0.132358	0.0107051	0.00363845
C	400	0.018433	0.120427	0.0148385	0.0240596	14.5714	7.49985	0.00207593	0.0672032		C	468	0.00113618	0.132215	0.0108401	0.00161748	13.7143	7.58756	0.00207751	0.0326584		C	508	0.0103561	0.129936	0.0150183	0.00103545	14.1429	7.71758	0.00278894	0.0464354		C	498	0.0143436	0.136765	0.0146425	0.00644431	14	7.41393	0.00263142	0.045292		C	495	0.00980295	0.140067	0.0161191	0.00888635
C	401	0.00516416	0.120427	0.0162933	0.0324331	14.9524	7.87198	0.00227799	0.0695292		C	469	0.00518748	0.136977	0.0139373	0.00356263	13.2381	7.31088	0.00242377	0.0427199		C	509	0.00107933	0.116612	0.00952381	0.000350263	15.0476	8.59512	0.00193516	0.0352631		C	499	0.0154618	0.138866	0.00910545	0.00495921	14	7.4015	0.0017839	0.0333537		C	496	0.0181357	0.148179	0.0134121	0.0107228
C	402	0.00837764	0.120427	0.0142566	0.0195542	15.4286	8.25526	0.00218429	0.0508616		C	470	0.0165506	0.150388	0.0187121	0.00423312	12.3333	6.65879	0.00313237	0.0529246		C	510	0.00144877	0.118415	0.0102564	0.000573646	14.8095	8.47937	0.00205651	0.0372355		C	500	0.0140242	0.140619	0.0118125	0.00784714	13.9524	7.18309	0.00212347	0.0426413		C	497	0.0199915	0.144573	0.0161191	0.0117624
C	403	0.00530702	0.120427	0.00901949	0.0082795	16.381	8.9808	0.00157037	0.0323121		C	471	0.00703387	0.13906	0.00993677	0.000871829	13	7.2128	0.00202195	0.0307578		C	511	0.00193148	0.120199	0.00964591	0.000697242	15.0952	8.36728	0.00208283	0.0329173		C	501	0.0232885	0.148893	0.0190722	0.0192733	13.381	6.74197	0.00298242	0.0657479		C	498	0.0313972	0.151255	0.0204257	0.0196711
C	404	0.000421507	0.120427	0.00795267	0.0097232	16.0952	8.93163	0.00137412	0.0322847		C	472	0.0108045	0.148851	0.00851723	0.000942109	12.0476	6.74758	0.00181946	0.0278934		C	512	0.00530521	0.127225	0.0106227	0.000832819	14.7143	7.89072	0.00222622	0.035551		C	502	0.0687161	0.163954	0.0209179	0.027224	12.5238	6.1228	0.00315511	0.072706		C	499	0.0541271	0.165978	0.023748	0.0242341
C	405	0.00415075	0.120427	0.0176511	0.032837	15.0952	8.1189	0.00257155	0.0635365		C	473	0.0536954	0.162384	0.015744	0.00389145	11.4762	6.17409	0.00275881	0.0455261		C	513	0.00255084	0.123333	0.00866911	0.00130145	14.8095	8.17656	0.001914	0.0312494		C	503	0.0302612	0.156679	0.0252246	0.0382091	12.9524	6.40568	0.00366971	0.086306		C	500	0.0308399	0.15889	0.0233789	0.0198905
C	406	0.00210573	0.120427	0.0131898	0.0212677	15.8095	8.62555	0.00201729	0.048269		C	474	0.0747466	0.177478	0.0139373	0.00364458	10.5238	5.65531	0.00251421	0.0387399		C	514	0.00781871	0.133501	0.0101343	0.00193046	13.9048	7.54029	0.00204863	0.0364741		C	504	0.0272992	0.159985	0.0217793	0.0298336	12.9048	6.25963	0.00323413	0.0763043		C	501	0.0251241	0.15997	0.0198105	0.0164795
C	407	0.000400625	0.120427	0.00824362	0.0119845	15.1429	8.42363	0.00137541	0.034373		C	475	0.0309209	0.167165	0.015744	0.00640681	11.2381	6.00181	0.00259284	0.0496796		C	515	0.0274096	0.143007	0.0200244	0.00300489	13.381	7.02515	0.0035246	0.056075		C	505	0.0269059	0.161178	0.0198105	0.0244101	12.9524	6.21509	0.00302174	0.069036		C	502	0.026872	0.159757	0.018457	0.00930094
C	408	0.00824524	0.120427	0.0168752	0.0285035	14.2857	7.63263	0.00245668	0.0634821		C	476	0.0502389	0.173881	0.0192283	0.00859087	10.8095	5.76152	0.00304757	0.0574999		C	516	0.0270617	0.144427	0.0120879	0.00533087	13.8571	6.96874	0.00228218	0.0411259		C	506	0.0296276	0.150945	0.0215332	0.0149854	13.7143	6.63455	0.00347584	0.0629452		C	503	0.0129452	0.152925	0.0127969	0.00464949
C	409	0.00627946	0.120427	0.0192028	0.0360324	14.8095	7.83872	0.00266439	0.0755186		C	477	0.0321149	0.168653	0.0156149	0.00493925	11.381	5.94309	0.00273771	0.0430037		C	517	0.0349643	0.149626	0.0150183	0.00361623	12.9524	6.71331	0.00274937	0.0465238		C	507	0.02178	0.151417	0.013289	0.00520205	13.5714	6.66777	0.00230548	0.0440974		C	504	0.0175844	0.159265	0.0135351	0.00615636
C	410	0.00155735	0.120427	0.0123169	0.0174446	15	8.30492	0.00191194	0.0443753		C	478	0.0164477	0.163209	0.0140663	0.00404775	11.2381	6.14544	0.00257769	0.038207		C	518	0.0239828	0.143559	0.0145299	0.00133326	12.9524	6.98608	0.00264061	0.0465578		C	508	0.00387057	0.142943	0.00910545	0.00406826	14.0476	7.02707	0.00171369	0.0361118		C	505	0.00660918	0.146632	0.00861326	0.00244888
C	411	0.00163514	0.120427	0.0112501	0.0126055	14.619	8.04646	0.00179156	0.0401097		C	479	0.0232006	0.162084	0.0125177	0.00402944	11.5714	6.19538	0.00235722	0.0346497		C	519	0.0312036	0.153959	0.0153846	0.00187949	12	6.51893	0.00284366	0.046719		C	509	0.0200039	0.148357	0.0159961	0.00563141	13.9048	6.76252	0.00275347	0.048216		C	506	0.0162801	0.147313	0.0156269	0.00443003
C	412	0.0136826	0.120427	0.0165842	0.0294426	13.9524	7.3054	0.00238837	0.0640704		C	480	0.0412394	0.174952	0.0138082	0.00367951	10.6667	5.73868	0.00261117	0.0359187		C	520	0.0224551	0.153748	0.0161172	0.00369067	12.4286	6.53394	0.00278366	0.0514852		C	510	0.032616	0.158705	0.015873	0.00765355	13.2857	6.31377	0.00265169	0.0513235		C	507	0.0080958	0.140825	0.010582	0.00172276
C	413	0.0118416	0.120427	0.0160023	0.020897	14.0476	7.54495	0.00237585	0.0555902		C	481	0.0306413	0.168001	0.00838818	0.00451333	10.9524	5.99961	0.00174051	0.0285911		C	521	0.0283069	0.156032	0.0150183	0.00267783	11.6667	6.42503	0.00247999	0.0552597		C	511	0.0192732	0.147385	0.0114433	0.004405	14.1429	6.79771	0.00208224	0.0393404		C	508	0.0384107	0.146639	0.0120586	0.00227905
C	414	0.000731603	0.120427	0.0112501	0.00923913	14.4762	8.16904	0.00183731	0.0366375		C	482	0.0122424	0.166514	0.010453	0.0023602	10.619	6.03549	0.00212757	0.0303481		C	522	0.0525908	0.169705	0.0206349	0.00467257	10.8095	5.90781	0.00329522	0.0676693		C	512	0.0175421	0.146479	0.015873	0.00836049	14.0476	6.8361	0.00269554	0.0502272		C	509	0.0333904	0.143823	0.0130429	0.00295241
C	415	0.0041014	0.120427	0.0114441	0.00936388	13.619	7.55417	0.00185917	0.0378373		C	483	0.0259487	0.172636	0.0166473	0.00372759	10.4762	5.80475	0.00306262	0.04044		C	523	0.034998	0.161672	0.0208791	0.002704	11.381	6.19621	0.00333812	0.0691064		C	513	0.0291874	0.154036	0.0191953	0.0234599	13.4762	6.50129	0.00299625	0.0640974		C	510	0.00320713	0.128587	0.00972068	0.0012534
C	416	0.0210528	0.120427	0.0142566	0.0123183	13.0476	7.01852	0.00220917	0.0463395		C	484	0.00251859	0.158301	0.0101949	0.00275064	11.2381	6.3385	0.00201731	0.031627		C	524	0.0373355	0.162271	0.0218559	0.0031366	11.4762	6.17314	0.0034277	0.0726756		C	514	0.0106438	0.138596	0.0126738	0.00861139	14.381	7.2205	0.00220437	0.0439593		C	511	0.000874664	0.123014	0.00849022	0.00113361
C	417	0.00197185	0.120427	0.0134807	0.00804766	13.9524	7.75075	0.00219068	0.0397313		C	485	0.00861858	0.164446	0.0126468	0.00523093	10.619	6.10259	0.00244119	0.0343156		C	525	0.0262682	0.152352	0.019536	0.00123574	12.3333	6.57143	0.00324876	0.0617996		C	515	0.00667532	0.132463	0.0140273	0.00856413	14.5714	7.56946	0.00238661	0.045532		C	512	0.00220047	0.125165	0.0134121	0.00175525
C	418	0.00135093	0.120427	0.00872854	0.00434644	13.5238	7.68684	0.00152105	0.0298106		C	486	0.0422767	0.178302	0.0180668	0.00900017	10.2857	5.61531	0.00310903	0.0469839		C	526	0.0110036	0.144986	0.0142857	0.00055241	12.9048	6.90366	0.00259027	0.0461292		C	516	0.0287392	0.143248	0.0199336	0.0214328	14	6.99877	0.00309558	0.0657128		C	513	0.0203537	0.13986	0.0183339	0.00417719
C	419	0.0165117	0.120427	0.0137717	0.00613703	12.5238	6.87644	0.00224009	0.039472		C	487	0.0359413	0.171778	0.021035	0.0075348	10.9524	5.83069	0.00358106	0.0520719		C	527	0.0178832	0.150371	0.0140415	0.000463751	12.4286	6.66178	0.00260292	0.0428766		C	517	0.0161899	0.151938	0.0205488	0.0229042	13.3333	6.60502	0.00315214	0.0684885		C	514	0.0123396	0.142844	0.0155039	0.0095976
C	420	0.000685045	0.120427	0.00853457	0.00311648	13.5238	7.59655	0.00150766	0.0294047		C	488	0.0142701	0.160323	0.0127758	0.00438686	11.381	6.25461	0.00243321	0.0359443		C	528	0.00107259	0.13693	0.00989011	0.000233799	13.2381	7.3105	0.00196242	0.0357411		C	518	0.00784373	0.139851	0.01575	0.0124062	13.9524	7.19687	0.00260405	0.0509579		C	515	0.00206687	0.127671	0.0114433	0.0033042
C	421	0.0141999	0.120427	0.0145476	0.00665961	12.9524	6.92513	0.00231927	0.0430511		C	489	0.00890547	0.152719	0.00800103	0.00357271	12	6.58046	0.00162094	0.0300006		C	529	0.0108096	0.14052	0.0167277	0.000552376	13.2857	7.12161	0.00300768	0.0496883		C	519	0.00511448	0.132179	0.0137812	0.00925108	14.4286	7.58669	0.00230334	0.0476383		C	516	0.00666112	0.132807	0.0152578	0.00463768
C	422	0.00207138	0.120427	0.00853457	0.00317996	13.9524	7.70517	0.00150369	0.0299569		C	490	0.0274846	0.16081	0.0174216	0.00624818	11.7619	6.23319	0.00303921	0.0470813		C	530	0.0374003	0.147568	0.0166056	0.000572266	13	6.78486	0.00297817	0.0490801		C	520	0.0149703	0.144531	0.0215332	0.0166196	13.4762	6.94364	0.00340056	0.064593		C	517	0.0213062	0.145683	0.0214101	0.0133371
C	423	0.00172143	0.120427	0.00901949	0.00451659	14.5238	8.00834	0.0015587	0.0333359		C	491	0.0129555	0.155369	0.0129049	0.00419748	11.7619	6.44806	0.00239377	0.0385206		C	531	0.00421161	0.134457	0.00964591	0.000219746	13.7619	7.44762	0.00195542	0.0344908		C	521	0.00099522	0.136344	0.00972068	0.00723578	13.8571	7.38366	0.00176334	0.0383828		C	518	0.0068932	0.13535	0.0126738	0.0100465
C	424	0.00631627	0.120427	0.0136747	0.0111505	14.4286	7.73543	0.00210161	0.0482655													C	532	0.00294908	0.129735	0.00989011	0.000230172	14.0476	7.72137	0.0019774	0.0357968		C	522	0.0129173	0.147835	0.0151347	0.0123293	13.1429	6.8286	0.00254835	0.0495051		C	519	0.00349576	0.138981	0.0119355	0.00784367
C	425	0.00472402	0.120427	0.011929	0.014853	15.4286	8.22937	0.00182972	0.0482856													C	533	0.00311061	0.128598	0.0137973	0.000314327	13.8571	7.78168	0.00258134	0.043371		C	523	0.0268975	0.156128	0.0193183	0.0190971	12.7143	6.44395	0.0030529	0.0626284		C	520	0.0382545	0.155663	0.021041	0.0162258
C	426	0.00632056	0.120427	0.0148385	0.0255711	15.1429	8.16924	0.00216141	0.0582855													C	534	0.0166641	0.140118	0.014652	0.000411832	13.1905	7.14335	0.00261608	0.0478294		C	524	0.0355303	0.168837	0.0143965	0.0157143	11.7619	5.9605	0.00244356	0.0480012		C	521	0.0312692	0.159319	0.0151347	0.00699693
C	427	0.0264671	0.120427	0.0185239	0.0185051	15.5238	8.10659	0.0026889	0.0657002													C	535	0.00114641	0.129126	0.0120879	0.000275635	13.7619	7.74945	0.00227693	0.0409445		C	525	0.0254408	0.163872	0.0187031	0.022505	12.5238	6.12403	0.00287593	0.0652309		C	522	0.0202797	0.161274	0.01575	0.0113808
C	428	0.00727312	0.120427	0.0132868	0.0105773	16.0952	8.77771	0.00211986	0.045218													C	536	0.0155953	0.138962	0.0222222	0.000773668	12.9048	7.19951	0.00375801	0.0627315		C	526	0.0647152	0.173499	0.0178418	0.0254773	12	5.77716	0.00277204	0.0619206		C	523	0.0682476	0.174938	0.0187031	0.0193562
C	429	0.00674741	0.120427	0.0115411	0.00372692	16.9048	9.38037	0.0020464	0.0353095													C	537	0.0129823	0.145276	0.0151404	0.000543022	12.3333	6.88706	0.00268617	0.0491943		C	527	0.0485222	0.172464	0.0169804	0.0124992	12.3333	5.80546	0.00270144	0.0558302		C	524	0.0509453	0.173089	0.0153808	0.0109607
C	430	0.00772611	0.120427	0.0127049	0.00194162	17.5238	9.93007	0.00249909	0.0330425													C	538	0.000930226	0.129522	0.00964591	0.000185793	13.1905	7.72466	0.00193672	0.0346066		C	528	0.0104783	0.161305	0.0113203	0.00392724	12.7619	6.20598	0.00196117	0.0415252		C	525	0.0158234	0.16884	0.0135351	0.00771091
C	431	0.000461633	0.120427	0.00455824	0.000665392	18.381	10.7628	0.00113284	0.0197122													C	539	0.00159666	0.132199	0.0114774	0.000346771	13	7.56752	0.00214805	0.0414328		C	529	0.0433802	0.17311	0.018457	0.00507175	12.2381	5.77815	0.00293885	0.0566826		C	526	0.0650677	0.174647	0.0195644	0.0138078
C	432	5.27373e-05	0.120427	0.00610998	0.000446144	18.4762	10.8383	0.00143895	0.0215574													C	540	0.0255158	0.146778	0.0190476	0.00094396	12.0476	6.81917	0.0033061	0.0567776		C	530	0.0541376	0.182045	0.0194414	0.00894463	11.2857	5.49526	0.00306502	0.0587924		C	527	0.0535687	0.181879	0.0156269	0.0146689
C	433	0.000641688	0.120427	0.0096014	0.00089511	18.1905	10.5309	0.00196357	0.0274643													C	541	0.00363485	0.132364	0.00757021	0.000238741	12.8095	7.56545	0.00160412	0.0321063		C	531	0.0356359	0.176257	0.0195644	0.00582658	10.9524	5.6759	0.00312534	0.057303		C	528	0.0723793	0.183715	0.0147656	0.0161562
C	434	0.000588174	0.120427	0.00610998	0.000813904	17.7619	10.2395	0.00129673	0.0233007													C	542	0.0105822	0.139833	0.0112332	0.000488877	12.4286	7.16618	0.00220623	0.0382858		C	532	0.0344746	0.179047	0.0172265	0.00748692	10.6667	5.58755	0.00279109	0.0526894		C	529	0.0683057	0.185529	0.0141504	0.0170895
C	435	0.00501117	0.120427	0.01222	0.00157586	17.0952	9.57686	0.00220794	0.0351994													C	543	0.0210767	0.153988	0.0148962	0.00134812	11.619	6.50611	0.00266831	0.0490869		C	533	0.0347859	0.180154	0.0164882	0.0117364	10.9524	5.55642	0.00272923	0.0507912		C	530	0.0275675	0.176509	0.0166113	0.0165287
C	436	0.00240618	0.120427	0.012123	0.00225901	17.4286	9.74736	0.00217454	0.0357052													C	544	0.042913	0.162918	0.0150183	0.00165469	11.0476	6.16178	0.00286944	0.0445141		C	534	0.0179159	0.169034	0.013289	0.00595438	11.4762	5.92273	0.00233648	0.0427106		C	531	0.0200592	0.175222	0.010459	0.0178755
C	437	0.0122089	0.120427	0.0159053	0.00651455	16.6667	9.08913	0.00261136	0.0471727													C	545	0.0308379	0.161475	0.013431	0.00130403	11.3333	6.20244	0.00237603	0.0478906		C	535	0.0174183	0.170404	0.0123047	0.00805092	10.8095	5.87228	0.00218495	0.0407852		C	532	0.0747644	0.183121	0.0156269	0.0436129
C	438	0.00229587	0.120427	0.00950441	0.00563908	16.6667	9.13665	0.00162018	0.0366247													C	546	0.0819241	0.174318	0.0181929	0.00269305	10.7619	5.74713	0.00308391	0.0575605		C	536	0.0708139	0.17801	0.0163652	0.0240192	11.1905	5.62311	0.00279397	0.0487089		C	533	0.0697793	0.182705	0.0205488	0.0284334
C	439	0.0107038	0.120427	0.0156144	0.00681656	16.1905	8.72389	0.00248432	0.0500848													C	547	0.0731252	0.170177	0.00989011	0.000990381	11.1429	5.88938	0.00189866	0.0373055		C	537	0.0350194	0.169172	0.0163652	0.00953886	11.6667	5.91805	0.00295554	0.0454879		C	534	0.0191465	0.172019	0.0123047	0.0191052
C	440	0.00339433	0.120427	0.012123	0.00294577	16.8095	9.38192	0.00210506	0.0378954													C	548	0.0347838	0.171331	0.0136752	0.00237341	10.8095	5.85372	0.00246382	0.0450809		C	538	0.00497797	0.1545	0.00959764	0.00689901	11.9524	6.48874	0.00203263	0.0328041		C	535	0.0106208	0.163023	0.0103359	0.0196501
C	441	0.00318097	0.120427	0.0129958	0.0028443	16.7143	9.25284	0.00217785	0.0396232													C	549	0.023478	0.163805	0.0141636	0.00195102	11.0476	6.12491	0.00250807	0.046647		C	539	0.00384674	0.143772	0.00775194	0.0127086	12.7143	7.00935	0.00167605	0.0307903		C	536	0.0474839	0.171297	0.0179648	0.0317884
C	442	0.00849966	0.120427	0.0128988	0.00344346	16.0952	8.63612	0.00207943	0.0430819													C	550	0.040954	0.168614	0.0181929	0.00383506	10.7143	5.9514	0.00310403	0.0548023
C	443	0.00238322	0.120427	0.01222	0.00205777	16.1905	8.86645	0.00203648	0.0387172													C	551	0.0270439	0.160083	0.0159951	0.00288468	11.4762	6.26752	0.00275922	0.0530108
C	444	0.00383654	0.120427	0.0126079	0.00309126	16.1905	8.95946	0.0021125	0.0395337													C	552	0.00336219	0.146155	0.0115995	0.00165694	12	6.85897	0.00214198	0.0420272
C	445	0.0137713	0.120427	0.0168752	0.00844164	15.5238	8.25129	0.00255358	0.0571705
C	446	0.0169042	0.120427	0.0155174	0.00676115	15.0952	7.88653	0.00239186	0.0526941
C	447	0.00944019	0.120427	0.0112501	0.00223739	15.5714	8.44099	0.00197191	0.0359513
C	448	0.011634	0.120427	0.0126079	0.00376388	15.3333	8.25662	0.0021521	0.0406629
C	449	0.0221658	0.120427	0.0170691	0.011112	14.5238	7.55882	0.00250969	0.0608817
C	450	0.0262263	0.120427	0.0143536	0.00612865	14	7.26826	0.0022425	0.0476116
C	451	0.0182697	0.120427	0.0141596	0.0117875	13.8095	6.96567	0.00210389	0.0535962
C	452	0.0293687	0.120427	0.017845	0.0142581	14.0476	7.13335	0.00256013	0.0657824
C	453	0.0213453	0.120427	0.0171661	0.0261119	13.8095	6.94288	0.00235173	0.0738826
C	454	0.0212891	0.120427	0.0171661	0.024498	13.7143	6.96092	0.00238185	0.0717694
C	455	0.0264524	0.120427	0.023955	0.0484953	13.9524	7.10222	0.00316944	0.0981318
C	456	0.0254056	0.120427	0.0192998	0.0265995	13.619	6.89836	0.00272558	0.073446
C	457	0.0164602	0.120427	0.0198817	0.030907	14.4286	7.48608	0.00285387	0.0723151
C	458	0.00268242	0.120427	0.0071768	0.00794029	15.1429	8.05334	0.00127016	0.0316873
C	459	0.0020039	0.120427	0.011832	0.0159052	15.4286	8.26855	0.00187727	0.0441441
C	460	0.00798141	0.120427	0.0160993	0.0241655	14.619	7.60334	0.00236365	0.0610963
C	461	0.00071835	0.120427	0.00882553	0.00630914	15.4762	8.21162	0.00149836	0.0338341
C	462	0.0109708	0.120427	0.0143536	0.00905987	14.619	7.58937	0.00226003	0.0468281
C	463	0.00350252	0.120427	0.0112501	0.00321817	14.9524	8.01028	0.00190749	0.0345177
C	464	0.00129341	0.120427	0.00969838	0.0032775	15.7143	8.42091	0.0016699	0.0320147
C	465	0.0107533	0.120427	0.0160993	0.0120344	14.8095	7.71603	0.00245277	0.0524089
C	466	0.013525	0.120427	0.0133838	0.00486387	14.7143	7.68015	0.0021531	0.0420822
C	467	0.00201109	0.120427	0.0105712	0.00204993	15.5714	8.48182	0.00181182	0.0328139
C	468	0.00543324	0.120427	0.012123	0.00336029	15.2857	8.20464	0.00198442	0.0390163
C	469	0.0275009	0.120427	0.0165842	0.0063602	14.3333	7.47609	0.00254652	0.0527496
C	470	0.00499987	0.120427	0.01222	0.0021405	15.0952	8.1705	0.00206391	0.0369319
C	471	0.00103739	0.120427	0.0115411	0.00147276	16.0476	8.83842	0.00197899	0.0344485
C	472	0.010302	0.120427	0.0167782	0.0033194	15.3333	8.23121	0.00267624	0.048137
C	473	0.00828357	0.120427	0.0144506	0.00261001	15.0952	8.23315	0.00245597	0.0412059
C	474	0.000858605	0.120427	0.00911648	0.000911213	16.0476	9.00388	0.00167163	0.0292267
C	475	0.000529649	0.120427	0.00969838	0.0011143	16.2381	9.0548	0.00173255	0.0316129
C	476	0.00510376	0.120427	0.0147415	0.00161685	15.6667	8.70313	0.0026033	0.0393063
C	477	0.000807305	0.120427	0.00737077	0.000393551	16.2857	9.43555	0.00156175	0.0246042
C	478	0.000124783	0.120427	0.00455824	0.000155292	16.6667	9.74464	0.00110624	0.0197604
C	479	0.00528908	0.120427	0.0096014	0.000766407	15.8571	8.88343	0.00192298	0.0285914
C	480	0.00743054	0.120427	0.011929	0.00169278	15.2857	8.42382	0.00215974	0.0346965
C	481	0.00219706	0.120427	0.00707982	0.000829028	15.1905	8.56658	0.00144584	0.024847
C	482	0.00425738	0.120427	0.00766172	0.00113908	14.2857	7.87547	0.00154727	0.0248743
C	483	0.010329	0.120427	0.0105712	0.00311671	13.7143	7.37348	0.00191772	0.0321448
C	484	0.0126496	0.120427	0.00814664	0.00207792	13.7619	7.42421	0.00156169	0.0271122
C	485	0.0156916	0.120427	0.0115411	0.00547807	13.8095	7.22966	0.00194588	0.0383492
C	486	0.0390867	0.120427	0.0137717	0.00852939	13.3333	6.79662	0.00214386	0.0480011
C	487	0.0483267	0.120427	0.0160993	0.0172624	12.8571	6.41305	0.0023287	0.0594252
C	488	0.0225564	0.120427	0.0147415	0.0153524	13.0476	6.64727	0.00218202	0.055391
C	489	0.0346297	0.120427	0.018136	0.0269643	13	6.54883	0.00251372	0.0733236
C	490	0.027672	0.120427	0.0140627	0.0153151	12.9524	6.69537	0.00213268	0.051693
C	491	0.0290158	0.120427	0.018136	0.0267138	13.381	6.94559	0.00267197	0.0642352
C	492	0.0100815	0.120427	0.00804966	0.00633818	13.381	7.04597	0.0014117	0.0309512
C	493	0.00206974	0.120427	0.00824362	0.0111565	14.1429	7.59587	0.00140207	0.0351487
C	494	0.0128156	0.120427	0.0149355	0.016002	14	7.30734	0.00234572	0.0505698
C	495	0.00960375	0.120427	0.00921346	0.00350176	14.5238	7.56823	0.00169433	0.0298628
C	496	0.0247622	0.120427	0.00989235	0.00246904	14	7.21104	0.00179847	0.0307185
C	497	0.0107005	0.120427	0.00911648	0.00182863	14.7143	7.68732	0.001732	0.0276063
C	498	0.0103176	0.120427	0.0106682	0.00630525	14.619	7.60508	0.00189036	0.0338727
C	499	0.0146435	0.120427	0.0114441	0.00412577	14.0476	7.35234	0.00199616	0.0354436
C	500	0.000924614	0.120427	0.00872854	0.00131683	14.6667	8.00601	0.00167368	0.0271899
C	501	0.00173989	0.120427	0.00814664	0.000653205	14.2857	7.8907	0.00158694	0.025832
C	502	0.000551581	0.120427	0.00834061	0.000861166	14.5238	8.02851	0.00160436	0.0264709
C	503	0.00934598	0.120427	0.0148385	0.00310728	13.9524	7.46378	0.00253183	0.0388504
C	504	0.0140201	0.120427	0.0131898	0.00207089	13.3333	7.06508	0.00229447	0.0360144
C	505	0.00766501	0.120427	0.0107652	0.00111951	13.381	7.27999	0.00194749	0.0307915
C	506	0.0113265	0.120427	0.0102803	0.00218795	13.8571	7.35457	0.0017886	0.0326017
C	507	0.0257152	0.120427	0.0144506	0.00495787	13	6.70401	0.00236188	0.0418543
C	508	0.0129833	0.120427	0.011735	0.00185391	12.5714	6.74852	0.00209062	0.0326635
C	509	0.0089814	0.120427	0.0077587	0.0024238	12.381	6.66027	0.00145987	0.0268851
C	510	0.0322342	0.120427	0.0140627	0.00760258	12.6667	6.47231	0.00227448	0.0425395
C	511	0.0455554	0.120427	0.0138687	0.0101582	12	6.15217	0.0022028	0.0430275
C	512	0.0306336	0.120427	0.0129958	0.00750879	12.1905	6.24081	0.00206499	0.0423092
C	513	0.0488721	0.120427	0.0153234	0.0114892	12.0476	6.10018	0.0022958	0.0515691
C	514	0.0263266	0.120427	0.011832	0.00687403	12.0476	6.29532	0.00189997	0.0389627
C	515	0.0192603	0.120427	0.011735	0.00787752	12.5238	6.54757	0.00191177	0.0387499
C	516	0.0342935	0.120427	0.0114441	0.00431097	12.4762	6.47086	0.00189366	0.0356165
C	517	0.0471052	0.120427	0.0128988	0.00749705	11.5714	6.06576	0.00205576	0.0396376
C	518	0.0408395	0.120427	0.0109592	0.00701872	11.8571	6.16022	0.00176889	0.0372813
C	519	0.0578459	0.120427	0.0123169	0.00777586	11.0952	5.95384	0.00197565	0.0383882
C	520	0.0312419	0.120427	0.0130928	0.00633657	11.5714	6.14848	0.0020883	0.0402021
C	521	0.0144485	0.120427	0.00901949	0.00386864	11.619	6.4211	0.00154916	0.0310064
C	522	0.0160315	0.120427	0.0106682	0.00774934	11.0952	6.07526	0.0017932	0.033313
C	523	0.0516574	0.120427	0.0161963	0.00975592	11.1905	5.86257	0.00250008	0.0467604
C	524	0.0459402	0.120427	0.0176511	0.00860274	11.9048	6.25342	0.00270552	0.0499213
C	525	0.0189374	0.120427	0.00931045	0.00656679	11.5238	6.28077	0.00158648	0.0319547
C	526	0.0606263	0.120427	0.0129958	0.0162678	11.4762	5.99748	0.00209901	0.0389788
C	527	0.0351123	0.120427	0.0129958	0.00776124	11.7143	6.10057	0.00205102	0.0421739
C	528	0.0374384	0.120427	0.0129958	0.0052297	12.4762	6.53215	0.00210296	0.0404833
C	529	0.0247238	0.120427	0.0096014	0.00664581	13	6.74328	0.00172682	0.0301327
C	530	0.00413763	0.120427	0.00795267	0.00282003	13.9524	7.24091	0.00149467	0.0270532
C	531	0.0611274	0.120427	0.0128019	0.00930798	13.7619	6.94162	0.00227904	0.0336558
C	532	0.0214435	0.120427	0.00989235	0.00324587	13.8571	7.08729	0.00176951	0.0309569
C	533	0.0199194	0.120427	0.0145476	0.00393287	13.8571	7.25177	0.00242311	0.0409643
C	534	0.0209994	0.120427	0.011832	0.00269182	14.4286	7.43032	0.00210565	0.0332641
C	535	0.0156883	0.120427	0.0111531	0.00234762	14.7143	7.59199	0.00201862	0.0314501
C	536	0.0126993	0.120427	0.011929	0.00202136	14.6667	7.59092	0.00208507	0.0355284
C	537	0.0202397	0.120427	0.0141596	0.00207418	14.8095	7.74581	0.00248282	0.0381571
C	538	0.00577159	0.120427	0.0111531	0.00108251	15.4286	8.22345	0.00208928	0.0309776
C	539	0.0083046	0.120427	0.0103773	0.000853576	15.5714	8.20328	0.00197564	0.029952
C	540	0.0171202	0.120427	0.0152265	0.00157282	15.4762	8.26544	0.00277393	0.0380539
C	541	0.00599085	0.120427	0.0107652	0.000577577	15.9048	8.6753	0.00216945	0.0293864
C	542	0.00211278	0.120427	0.00872854	0.000309611	16.4762	9.12094	0.00187192	0.0250692
C	543	0.00174447	0.120427	0.00688585	0.000296407	16.5238	9.22209	0.00154454	0.0232747
C	544	0.00299754	0.120427	0.0077587	0.000190754	16.6667	9.40006	0.00180236	0.0234615
C	545	6.82037e-06	0.120427	0.00455824	9.23515e-05	17.1429	9.85142	0.00116247	0.0192791
[truncated: 34 more columns]

## Sheet: S5
Table S5: Centrality measures of Tetrameric model of representative organisms
Homo sapiens											Ornithorhynchus anatinus											Neopelma chrysocehalum											Crococodylus porosus											Chelonia mydas
Chain Name	Redisue number	BC	CC	DC	EC	ECC	L	PR	katz		Chain Id	Residue number	BC	CC	DC	EC	ECC	L	PR	katz		Chain ID	Residue number	BC	CC	DC	EC	ECC	L	PR	katz		Chain ID	Residue number	BC	CC	DC	EC	ECC	L	PR	katz		Chain Id	Residue number	BC	CC	DC	EC
A	70	0.00462566	0.120545	0.00657094	0.00289458	16.0952	8.32457	0.00133168	0.0244537		A	85	0.014238	0.13945	0.0140281	0.0640622	13.9048	7.18466	0.0021838	0.0519935		A	45	0.00973701	0.136976	0.0113689	0.0283269	13.2381	7.30491	0.00186062	0.0463172		A	78	0.0122743	0.127864	0.0133148	0.0680278	14.1905	7.83292	0.00228578	0.0490275		A	71	0.0107223	0.138744	0.0117429	0.0544789
A	71	0.0123832	0.126222	0.00876126	0.00503593	15.7143	7.92772	0.00162319	0.0291579		A	86	0.0255589	0.149022	0.0168909	0.107217	13.7143	6.71667	0.00242601	0.0685919		A	46	0.0326895	0.143877	0.0174261	0.0582892	12.7143	6.95834	0.00261812	0.0677871		A	79	0.0264033	0.137732	0.0165511	0.132964	13.8571	7.27249	0.00254255	0.066276		A	72	0.0216862	0.147786	0.0143319	0.102489
A	72	0.0243218	0.137005	0.0107082	0.0110975	14.9048	7.30673	0.00180217	0.0357015		A	87	0.0209963	0.156906	0.0226167	0.214331	12.8571	6.38191	0.00297605	0.105569		A	47	0.0260088	0.153405	0.0190103	0.0966427	12.1429	6.5281	0.0026691	0.0848756		A	80	0.0236727	0.148066	0.0197873	0.265616	12.9524	6.76607	0.00274146	0.0930244		A	73	0.025966	0.159292	0.0214517	0.232729
A	73	0.0124489	0.129722	0.0081934	0.00922226	15.4286	7.72321	0.00145483	0.0305444		A	88	0.020575	0.150403	0.0168909	0.153798	13.3333	6.65426	0.00231212	0.0821		A	48	0.0301832	0.145844	0.0167738	0.0716843	12.7619	6.86879	0.00243331	0.0738003		A	81	0.027558	0.143459	0.0150717	0.1837	13.381	6.98067	0.00217323	0.0728067		A	74	0.0297879	0.15264	0.0161812	0.148635
A	74	0.00858744	0.132692	0.0089235	0.0171026	15.0476	7.57289	0.00152582	0.034649		A	89	0.023201	0.161112	0.0181315	0.192134	12.4762	6.21233	0.00240288	0.0931673		A	49	0.0270207	0.153423	0.017333	0.0856618	12.381	6.54105	0.00250224	0.0759983		A	82	0.0171705	0.150711	0.0172908	0.239627	12.9524	6.6442	0.00240529	0.0839506		A	75	0.0253917	0.163793	0.017938	0.211553
A	75	0.00746879	0.130033	0.00730105	0.0103615	14.8571	7.73522	0.00141731	0.0277602		A	90	0.0333487	0.159434	0.0150778	0.105687	12.8095	6.27779	0.00216767	0.0640508		A	50	0.0286444	0.15045	0.0122076	0.0355271	12.5714	6.69043	0.00204833	0.0455695		A	83	0.0222368	0.153897	0.0133148	0.127664	13	6.50301	0.00199186	0.0587062		A	76	0.0252951	0.163403	0.0130374	0.0931805
A	76	9.48985e-05	0.118485	0.00397501	0.0027644	15.5714	8.4525	0.000920346	0.0190589		A	91	0.021666	0.164192	0.0102109	0.0402974	12.9524	6.0961	0.00156909	0.0431381		A	51	0.0266632	0.151466	0.00782779	0.0139642	12.619	6.68391	0.00145846	0.0305548		A	84	0.0237897	0.157308	0.0110032	0.0533872	13	6.3669	0.0017008	0.0460538		A	77	0.0251344	0.165368	0.0102635	0.0497451
A	77	0.0029029	0.126761	0.00803115	0.00866076	14.9524	7.89357	0.00155622	0.0276345		A	92	0.0379487	0.169513	0.0137418	0.069685	12.2857	5.90304	0.00200122	0.0563206		A	52	0.0358888	0.152876	0.00950517	0.0206152	12.2857	6.6074	0.00171123	0.0359129		A	85	0.0425451	0.164528	0.0130374	0.0713686	12.1429	6.08192	0.00196825	0.0535449		A	78	0.0435895	0.170861	0.0122053	0.0554031
A	78	0.0103038	0.124976	0.00616533	0.00887476	14.9524	8.00381	0.00117342	0.026929		A	93	0.0263063	0.164388	0.0190858	0.167742	12.0476	6.09113	0.00258845	0.0870451		A	53	0.0354227	0.158276	0.0169602	0.0612984	12.2381	6.35523	0.00259943	0.0644977		A	86	0.0335222	0.159126	0.0170134	0.193296	12.1429	6.29071	0.00242807	0.0762405		A	79	0.0352154	0.17018	0.0172908	0.169932
A	79	0.0265453	0.14047	0.0167113	0.0458606	14	7.12185	0.0025143	0.0577312		A	94	0.0464645	0.174161	0.0188949	0.123395	11.8571	5.7454	0.00260223	0.0764962		A	54	0.0247403	0.159741	0.0116485	0.0455919	11.619	6.31749	0.00186376	0.0483711		A	87	0.0514749	0.164408	0.0136847	0.119994	11.9048	6.0896	0.00205536	0.0580889		A	80	0.0294954	0.173378	0.0156264	0.14891
A	80	0.0170082	0.133042	0.0128174	0.0298543	14.3333	7.51951	0.00196203	0.0474325		A	95	0.0138634	0.165401	0.0110698	0.0708439	11.6667	6.05583	0.00165768	0.0503265		A	55	0.0233829	0.162713	0.0103439	0.0309012	11.5238	6.18507	0.00171218	0.0416389		A	88	0.0354287	0.159005	0.00952381	0.0740456	11.9524	6.29792	0.00156963	0.0425379		A	81	0.0291104	0.175779	0.0120203	0.0865964
A	81	0.0111688	0.138054	0.0128985	0.0573597	13.9048	7.2471	0.00185321	0.0562626		A	96	0.0319321	0.162014	0.0192766	0.160744	12	6.18771	0.0026729	0.0842802		A	56	0.0368131	0.159625	0.0167738	0.0626767	12.2381	6.28786	0.00256208	0.0641348		A	89	0.0385115	0.155921	0.0173833	0.189754	12.3333	6.42043	0.00255151	0.0752428		A	82	0.0220706	0.16847	0.016736	0.157626
A	82	0.0164519	0.145865	0.01517	0.0829975	13.4762	6.85893	0.00208374	0.0678688		A	97	0.0291904	0.167041	0.0203264	0.207266	12	5.99504	0.00267133	0.100962		A	57	0.0324198	0.161387	0.0194763	0.0931348	11.8571	6.21918	0.00277778	0.081767		A	90	0.029194	0.15739	0.0198798	0.265972	12.1905	6.3608	0.00274931	0.0924053		A	83	0.0196173	0.167925	0.0196949	0.238184
A	83	0.0267304	0.15478	0.0169547	0.137676	12.5714	6.4641	0.00223068	0.0830185		A	98	0.0426841	0.16864	0.0153641	0.0966975	11.381	5.94083	0.00221981	0.0627087		A	58	0.059556	0.165731	0.0133259	0.0468395	11.1905	6.05386	0.00208262	0.0533896		A	91	0.020502	0.155478	0.0121128	0.121093	12.0952	6.44568	0.00186741	0.0546329		A	84	0.0386558	0.1731	0.0151641	0.135955
A	84	0.0136465	0.148081	0.0117628	0.100243	13.1905	6.75533	0.00161217	0.0643963		A	99	0.0180839	0.157296	0.0134555	0.0765276	12	6.37799	0.00205148	0.0526989		A	59	0.0445737	0.160976	0.0162147	0.0409146	12.0952	6.22188	0.00252162	0.0556683		A	92	0.0265262	0.150612	0.0147943	0.11328	12.5714	6.6527	0.0023106	0.0566786		A	85	0.0189698	0.167716	0.0148867	0.107514
A	85	0.0211518	0.156902	0.0162245	0.153562	12.4762	6.37876	0.00214386	0.0847142		A	100	0.0157608	0.15371	0.0180361	0.160898	12.4762	6.51961	0.00251185	0.0836869		A	60	0.0429913	0.155345	0.0178921	0.0763477	12.5238	6.44786	0.00260848	0.0743794		A	93	0.0280586	0.148416	0.0171983	0.214525	12.7143	6.74942	0.00249476	0.0800025		A	86	0.0281938	0.160751	0.0170134	0.173471
A	86	0.0128921	0.149855	0.0131419	0.0951676	12.8095	6.68638	0.00193391	0.0597453		A	101	0.0257855	0.157627	0.0177498	0.128348	12.1905	6.35328	0.00253667	0.0748706		A	61	0.04096	0.159147	0.0166806	0.0636922	11.9048	6.29242	0.00249804	0.0672411		A	94	0.0288284	0.148418	0.0171059	0.167794	12.619	6.75654	0.00260341	0.0699568		A	87	0.0265837	0.163266	0.0171059	0.164669
A	87	0.0146863	0.152558	0.00689543	0.0323374	12.7619	6.58181	0.00116389	0.0323399		A	102	0.0124436	0.149424	0.0115469	0.0472959	12.1905	6.71973	0.00189991	0.0418539		A	62	0.0334861	0.155252	0.0128599	0.0286206	12.1905	6.45178	0.00206358	0.0474119		A	95	0.0172395	0.141432	0.0122977	0.076583	12.8095	7.10199	0.00203146	0.0470082		A	88	0.0160851	0.158631	0.0133148	0.0772347
A	88	0.0107454	0.148474	0.00754441	0.0492336	12.7143	6.76823	0.00122574	0.0380168		A	103	0.0127163	0.142361	0.0130738	0.0514515	12.9048	7.04123	0.0021455	0.0449232		A	63	0.014995	0.146715	0.0117417	0.0267606	13.0952	6.82406	0.00193764	0.0447007		A	96	0.0118096	0.137062	0.0127601	0.0751815	13.381	7.31068	0.00216017	0.0466906		A	89	0.0202021	0.154569	0.0150717	0.0761394
A	89	0.0366065	0.161467	0.0186582	0.155109	12	6.19778	0.00252436	0.0873052		A	104	0.0164962	0.143512	0.0154595	0.0685135	12.9048	6.97672	0.00241824	0.0548469		A	64	0.0283854	0.147005	0.0148169	0.0378328	12.8095	6.80803	0.00237487	0.0553947		A	97	0.0169566	0.134464	0.0122053	0.0695072	13.3333	7.45354	0.00212483	0.0458856		A	90	0.0198875	0.150689	0.0139621	0.0814259
A	90	0.0496389	0.167917	0.0139531	0.0965128	11.6667	5.96406	0.00197061	0.0628878		A	105	0.00431852	0.139947	0.0114515	0.0417084	13	7.1566	0.00192916	0.0404072		A	65	0.026241	0.145973	0.0135123	0.0181194	12.7619	6.85705	0.00234887	0.0440601		A	98	0.00593546	0.133249	0.0106334	0.0505746	13.3333	7.52954	0.00191544	0.0391627		A	91	0.0065297	0.147109	0.0106334	0.0531659
A	91	0.0310107	0.165797	0.00900462	0.0495623	11.4286	6.04137	0.00139927	0.0410583		A	106	0.000724702	0.131969	0.00696631	0.0148643	13.1429	7.60073	0.00134992	0.0261452		A	66	0.00790817	0.135941	0.0077346	0.00973842	13.619	7.3749	0.00144754	0.030988		A	99	0.00105231	0.12617	0.00813685	0.0307786	13.8095	7.95423	0.00153857	0.0319308		A	92	0.0046743	0.143698	0.0102635	0.0333464
A	92	0.0332535	0.160073	0.0147643	0.106807	12	6.24921	0.00209023	0.0671204		A	107	0.000493275	0.125885	0.00620288	0.0114593	13.9048	7.96164	0.00124833	0.0246954		A	67	0.0128257	0.133464	0.0121144	0.0111222	13.7619	7.49958	0.00228652	0.0374539		A	100	0.00262399	0.122577	0.00656496	0.0201993	14.2857	8.18003	0.00133434	0.0278997		A	93	0.0123463	0.13941	0.0087841	0.0249523
A	93	0.0234967	0.162063	0.017198	0.149478	12	6.17539	0.0022751	0.0856251		A	108	0.00822941	0.129906	0.0131692	0.0240507	13.6667	7.71066	0.00236277	0.0375953		A	68	0.017128	0.134281	0.013885	0.0122414	13.5714	7.45327	0.00257353	0.0414521		A	101	0.00795672	0.120677	0.010356	0.0201174	14.3333	8.30615	0.00209774	0.0330431		A	94	0.017781	0.136	0.0131299	0.0268063
A	94	0.0313708	0.164607	0.013223	0.071829	11.381	6.08015	0.00192857	0.0556977		A	109	0.000370865	0.118457	0.00610745	0.00818769	14.5238	8.46111	0.00125114	0.0244166		A	69	0.00163182	0.12205	0.00689591	0.00315522	14.1905	8.20706	0.00146742	0.0266996		A	102	3.61756e-05	0.110251	0.00416089	0.00673898	15.2857	9.09783	0.00100086	0.0225389		A	95	0.00357148	0.123583	0.00813685	0.0121042
A	95	0.0282992	0.158635	0.0116006	0.049177	12.0476	6.3077	0.00176256	0.0461998		A	110	0.00938951	0.130349	0.0141235	0.0278962	13.8571	7.68279	0.00245952	0.040989		A	70	0.0136239	0.133012	0.0131395	0.00735108	13.381	7.53266	0.00252403	0.0372981		A	103	0.00935573	0.121829	0.0128525	0.025853	14.381	8.22737	0.00255113	0.0373659		A	96	0.0145835	0.137368	0.0147943	0.0403321
A	96	0.0160492	0.154004	0.0120062	0.0799045	12.3333	6.49615	0.00173426	0.0560713		A	111	0.00266156	0.129615	0.00925661	0.020208	13.9524	7.72392	0.00168886	0.0314758		A	71	0.00250901	0.125581	0.00820054	0.00231217	13.7619	8.03672	0.00175269	0.0275015		A	104	0.00157575	0.122471	0.00767453	0.0169503	14.2857	8.18641	0.00161391	0.0284096		A	97	0.00291902	0.133943	0.00730467	0.022124
A	97	0.0321422	0.157755	0.0146021	0.0857981	12.1429	6.34347	0.00205559	0.0639208		A	112	0.00409083	0.135307	0.00715717	0.02226	14.0476	7.40882	0.0013205	0.0296337		A	72	0.010236	0.132872	0.00969155	0.00487688	13.2857	7.64151	0.00193886	0.0310883		A	105	0.000524326	0.121974	0.00443828	0.0107653	14.381	8.22043	0.0010351	0.0227251		A	98	0.00171548	0.137904	0.00656496	0.0261676
A	98	0.0437435	0.156606	0.0135475	0.0397437	12.0952	6.3975	0.00207248	0.0479707		A	113	0.0125211	0.146113	0.0146006	0.0697408	13.1905	6.85151	0.00227031	0.0544491		A	73	0.00469796	0.125402	0.00736185	0.00184708	13.7143	8.11798	0.00161866	0.025544		A	106	0.0103928	0.136042	0.010356	0.0507878	13.5714	7.36237	0.00192	0.0389692		A	99	0.0154182	0.150335	0.014147	0.0867564
A	99	0.015357	0.146067	0.0103026	0.028284	12.8095	6.8513	0.00165986	0.0382232		A	114	0.0269541	0.156616	0.0133601	0.0740821	13.1905	6.39565	0.0020087	0.0542807		A	74	0.00860457	0.124155	0.00866648	0.0015461	13.9524	8.16196	0.00190656	0.0269715		A	107	0.0227772	0.143463	0.0102635	0.0618522	13.5238	6.98271	0.00174393	0.0419738		A	100	0.0218576	0.153409	0.0119279	0.0742902
A	100	0.0101362	0.1419	0.0107082	0.0322921	13.1429	7.05046	0.00168075	0.0412476		A	115	0.0375664	0.168321	0.0183224	0.137702	12.3333	5.94866	0.00252158	0.0791291		A	75	0.0157584	0.126519	0.00801416	0.00139234	13.9048	8.04986	0.00173343	0.0266381		A	108	0.0321898	0.155063	0.0169209	0.175434	12.619	6.46371	0.00247455	0.0709324		A	101	0.0349029	0.167119	0.0187702	0.187012
A	101	0.0255639	0.145487	0.0127363	0.0308952	12.9048	6.88197	0.0019942	0.0438908		A	116	0.0212264	0.159634	0.0147915	0.12111	13.1429	6.26758	0.00207772	0.0687612		A	76	0.0113377	0.126559	0.00857329	0.0017285	14	7.95005	0.00186123	0.0271751		A	109	0.0297201	0.149716	0.0138696	0.148544	13.3333	6.6871	0.0020432	0.0632267		A	102	0.0242059	0.158129	0.014147	0.135999
A	102	0.0100528	0.141633	0.00730105	0.0132312	13	7.08145	0.00128028	0.0294497		A	117	0.0192299	0.167994	0.0118332	0.0629063	12.8095	5.9561	0.00176505	0.0498642		A	77	0.0146734	0.133357	0.00782779	0.00550283	13.381	7.51356	0.0016279	0.0275188		A	110	0.0177783	0.156364	0.0112806	0.0859506	12.7619	6.40351	0.00174623	0.0486713		A	103	0.0239469	0.165143	0.0114656	0.081797
A	103	0.00653129	0.134768	0.00673319	0.00927395	13.5238	7.44285	0.00122294	0.0264866		A	118	0.0416776	0.167327	0.0134555	0.0443255	12.381	5.98034	0.00204123	0.0480349		A	78	0.00883214	0.135395	0.00978474	0.00703382	13.2381	7.40089	0.00190307	0.0319532		A	111	0.0279797	0.150179	0.00970874	0.0498833	13.3333	6.67037	0.00161014	0.0392724		A	104	0.0403464	0.159947	0.0110032	0.053915
A	104	0.0114521	0.132726	0.0099781	0.0124294	13.6667	7.54441	0.00170689	0.0327285		A	119	0.0437854	0.15776	0.0130738	0.048194	13.3333	6.34536	0.00200338	0.0477955		A	79	0.0178383	0.146189	0.0103439	0.0182852	12.619	6.84503	0.0018462	0.0378388		A	112	0.0291256	0.144865	0.0102635	0.0398895	14.0952	6.91262	0.00168046	0.0403583		A	105	0.0352405	0.150542	0.0113731	0.0448816
A	105	0.000269203	0.129382	0.00697656	0.0104087	13.9048	7.73668	0.00122684	0.0281087		A	120	0.0298456	0.152311	0.0134555	0.0143983	13.9048	6.57343	0.00216398	0.0414139		A	80	0.0223263	0.148584	0.0104371	0.0272453	12.5238	6.74448	0.00176718	0.0413646		A	113	0.0282422	0.144004	0.0136847	0.0183314	14.4286	6.95072	0.00216602	0.0466243		A	106	0.0142543	0.143286	0.00887656	0.0101049
A	106	0.0131884	0.132664	0.0127363	0.0194743	14.0476	7.54255	0.00205379	0.0406011		A	121	0.0187078	0.150059	0.0125012	0.0096378	14.3333	6.66676	0.0020684	0.0385712		A	81	0.0308598	0.159317	0.0175193	0.0694787	11.8095	6.29708	0.00260849	0.0681758		A	114	0.0331265	0.150829	0.0140546	0.0297693	13.8571	6.6392	0.00217285	0.049583		A	107	0.0165804	0.145098	0.0143319	0.00884677
A	107	0.0057086	0.135012	0.00965361	0.0177462	13.7619	7.41381	0.00157769	0.035586		A	122	0.00652417	0.138516	0.00925661	0.00488766	14.8571	7.22483	0.00172265	0.0295046		A	82	0.0334511	0.151583	0.0155624	0.062952	12.5238	6.62119	0.00232572	0.0649676		A	115	0.0256074	0.144187	0.014147	0.0154932	14.4762	6.94138	0.00224436	0.0474389		A	108	0.00878594	0.133454	0.0107258	0.00314361
A	108	0.00322434	0.130649	0.00876126	0.0185332	14.2857	7.65742	0.00146456	0.0349622		A	123	0.00142371	0.126989	0.00477145	0.00223907	15.7143	7.88348	0.00104373	0.0212393		A	83	0.0153661	0.153195	0.0093188	0.0314483	12.2381	6.57003	0.00155221	0.0402884		A	116	0.0130117	0.132786	0.00896902	0.00872476	15.2857	7.53823	0.00155104	0.0353967		A	109	0.00126256	0.121924	0.00554785	0.00102449
A	109	0.0238321	0.144791	0.0130608	0.039642	13.381	6.91255	0.0019567	0.0497995		A	124	0.0123192	0.138702	0.0125966	0.00958138	15.0952	7.22054	0.00226646	0.0341278		A	84	0.0190013	0.150386	0.00885286	0.0197004	12.4762	6.67915	0.00154455	0.0353659		A	117	0.0361471	0.138741	0.0138696	0.0151892	14.7619	7.21701	0.00228499	0.045185		A	110	0.00618076	0.124771	0.00785945	0.00234323
A	110	0.0262027	0.151095	0.0106271	0.047947	13.2381	6.62343	0.00156336	0.0482255		A	125	0.00348606	0.137053	0.00877946	0.00437584	15.4762	7.30814	0.00161855	0.0284937		A	85	0.0451454	0.145026	0.012394	0.0217769	13.3333	6.91697	0.00209816	0.0426831		A	118	0.00892931	0.131461	0.0098012	0.00710754	15.2381	7.62765	0.00176704	0.0349545		A	111	0.00454477	0.124524	0.0074896	0.00283554
A	111	0.0302802	0.161216	0.0147643	0.107587	12.2857	6.20946	0.00198855	0.0707853		A	126	0.0112906	0.149172	0.0115469	0.00582694	14.5714	6.71772	0.0019581	0.0350364		A	86	0.0301562	0.138598	0.0105302	0.00587284	14.1429	7.24602	0.00196421	0.0328198		A	119	0.00287683	0.120364	0.00711974	0.00393888	16.1429	8.35192	0.00142509	0.0279953		A	112	0.0121613	0.133417	0.00961627	0.00613882
A	112	0.0296883	0.15532	0.0134664	0.094381	12.9524	6.44244	0.00183624	0.0653788		A	127	0.0111236	0.140192	0.00954289	0.00382451	15.2381	7.1461	0.00169537	0.0304375		A	87	0.0086124	0.132382	0.0111826	0.00239646	14.9048	7.58308	0.00213658	0.0326469		A	120	0.000397267	0.115867	0.00573278	0.00308586	16.5238	8.67379	0.00120582	0.025229		A	113	0.00988785	0.127214	0.00702728	0.00332441
A	113	0.0258775	0.162737	0.0136286	0.0731436	12.2857	6.14902	0.00188767	0.0597849		A	128	0.0130933	0.136042	0.0124058	0.0100222	15.4286	7.36168	0.00217087	0.0346132		A	88	0.00624343	0.1259	0.00726866	0.00218258	15.2381	7.96347	0.00148559	0.0265136		A	121	0.0111831	0.126324	0.0136847	0.00914413	15.8095	7.93629	0.00242812	0.0402938		A	114	0.0101388	0.127818	0.00989367	0.00894965
A	114	0.0317647	0.15763	0.0121684	0.0551299	12.9048	6.3481	0.00171677	0.0532025		A	129	0.00904297	0.135202	0.0102109	0.0179188	14.9048	7.40338	0.00174568	0.03558		A	89	0.00792647	0.129207	0.00820054	0.00644378	14.6667	7.77737	0.00158904	0.0297147		A	122	0.0174864	0.125272	0.0134998	0.0119718	15.7619	7.99085	0.00233448	0.0423682		A	115	0.0145837	0.134236	0.00989367	0.0286805
A	115	0.0301079	0.15105	0.0114383	0.0411971	13.6667	6.62797	0.00168701	0.047322		A	130	0.0064909	0.127667	0.0112606	0.0148424	15.5238	7.83968	0.00193707	0.0355676		A	90	0.0141081	0.129383	0.0129531	0.00975888	14.5238	7.75538	0.00235437	0.038938		A	123	0.00238019	0.116306	0.00915395	0.00858116	16.3333	8.60592	0.00167817	0.0338245		A	116	0.00859441	0.123729	0.0110032	0.0146032
A	116	0.031963	0.148794	0.0120873	0.0262835	14	6.72313	0.00186953	0.044161		A	131	0.00549896	0.132517	0.0105926	0.0116779	15.2857	7.55864	0.00188113	0.032602		A	91	0.00529367	0.120566	0.00754822	0.00235392	15.381	8.32839	0.00155007	0.0276526		A	124	0.00175037	0.117448	0.00767453	0.0075804	16.2857	8.52427	0.00145057	0.0304861		A	117	0.00754751	0.127982	0.00970874	0.012438
A	117	0.0158459	0.145031	0.0111138	0.0201779	14.1905	6.92407	0.00176099	0.0417916		A	132	0.0230329	0.144189	0.0138372	0.0374155	14.3333	6.94646	0.00222448	0.0459914		A	92	0.00464482	0.11803	0.00792098	0.00294002	15.381	8.54627	0.00167057	0.0273213		A	125	0.024656	0.130081	0.0125751	0.0208219	15.2857	7.69616	0.0021247	0.0436482		A	118	0.0229256	0.139776	0.0125751	0.050309
A	118	0.0233173	0.139927	0.0120873	0.0104144	14.8571	7.16014	0.00196336	0.0394286		A	133	0.0172861	0.135524	0.0153641	0.0434387	14.619	7.39279	0.00243111	0.050614		A	93	0.00349836	0.116125	0.00475259	0.00136772	15.381	8.65903	0.00110687	0.022338		A	126	0.0233509	0.130159	0.0151641	0.0697136	14.5714	7.69459	0.00242487	0.0559994		A	119	0.0130554	0.128683	0.0158114	0.0426254
A	119	0.0113371	0.130706	0.00721992	0.00614046	15.7619	7.6618	0.00129067	0.0278069		A	134	0.00265988	0.124594	0.00839775	0.0128712	15.5238	8.03378	0.00153895	0.0298223		A	94	0.01074	0.124544	0.0130463	0.006925	14.5714	8.04706	0.00244485	0.0378944		A	127	0.0058393	0.118157	0.00961627	0.0179696	15.5714	8.48303	0.00177326	0.0354166		A	120	0.00246085	0.118696	0.0085067	0.0130016
A	120	0.0211394	0.134849	0.0107082	0.00844691	15.2381	7.4439	0.00186113	0.0331142		A	135	0.00266193	0.12796	0.00849318	0.0198667	15.1429	7.83787	0.00153989	0.0315716		A	95	0.011561	0.129775	0.00913242	0.0139165	13.9048	7.7251	0.00160986	0.0374921		A	128	0.00206107	0.113634	0.00822931	0.0166091	15.7619	8.81396	0.00164239	0.0311401		A	121	0.000490087	0.116742	0.00434582	0.00568383
A	121	0.00392916	0.132148	0.0071388	0.0036037	15.1905	7.61183	0.00138892	0.0244695		A	136	0.00575165	0.129474	0.0110698	0.0340119	14.9048	7.74816	0.00188684	0.0386899		A	96	0.00948348	0.119068	0.0122076	0.00764825	14.8095	8.41133	0.00217113	0.0380317		A	129	0.0108263	0.124116	0.0132224	0.0576703	14.8571	8.06926	0.00226631	0.0481486		A	122	0.00752434	0.129226	0.0104485	0.0283166
A	122	0.00846054	0.138599	0.0064087	0.00640836	14.381	7.28953	0.00124013	0.0244245		A	137	0.00131607	0.118129	0.0079206	0.0132217	15.6667	8.47858	0.00147372	0.0290517		A	97	0.00662911	0.125138	0.0116485	0.00853212	14.5238	8.00103	0.002117	0.0375496		A	130	0.0026337	0.112294	0.00961627	0.0228195	15.8571	8.91577	0.00180049	0.0350985		A	123	0.000369963	0.118147	0.00647249	0.0142628
A	123	0.00743349	0.131056	0.0071388	0.00405143	15.0952	7.66569	0.0013949	0.0243984		A	138	0.00773764	0.126698	0.0130738	0.0363732	14.8095	7.90066	0.00216432	0.0432636		A	98	0.0351448	0.138724	0.0156556	0.0287403	13.5238	7.22505	0.00253659	0.0538905		A	131	0.0065187	0.119023	0.0131299	0.0512703	15	8.41294	0.00226994	0.0463124		A	124	0.00724025	0.127394	0.0131299	0.0349589
A	124	0.0148755	0.131695	0.00924799	0.00658042	15.4286	7.60818	0.00166834	0.0296059		A	139	0.0159721	0.138677	0.0172726	0.0905535	14.1429	7.21681	0.00254223	0.0660104		A	99	0.0180289	0.127645	0.0130463	0.0209539	14.1429	7.85118	0.00217451	0.0468166		A	132	0.0149104	0.130966	0.0163662	0.111371	14.1429	7.64448	0.00250511	0.064251		A	125	0.0157121	0.137194	0.0163662	0.0783597
A	125	0.0170324	0.133335	0.0115194	0.0179107	14.8095	7.50961	0.00186098	0.0403105		A	140	0.00963873	0.143017	0.0157458	0.138009	13.5238	7.00353	0.00220559	0.0765098		A	100	0.00346511	0.117761	0.00820054	0.00755498	14.9048	8.50107	0.00157057	0.030784		A	133	0.0142534	0.136549	0.015534	0.161855	13.4762	7.33389	0.00231454	0.0700058		A	126	0.00883656	0.143337	0.0135922	0.106479
A	126	0.00757125	0.128864	0.00859901	0.0103914	15.4286	7.76669	0.00147326	0.0316909		A	141	0.0235	0.142368	0.0177498	0.13449	13.4762	7.03359	0.00248509	0.0808226		A	101	0.00433534	0.122692	0.00764141	0.00844954	14.2381	8.17184	0.00145811	0.0309784		A	134	0.0243091	0.138227	0.0140546	0.14803	13.3333	7.24244	0.00210517	0.0654683		A	127	0.0247669	0.145492	0.0139621	0.103823
A	127	0.0214903	0.134738	0.0113572	0.0201636	14.8571	7.4323	0.00182751	0.0397723		A	142	0.0451196	0.156404	0.024239	0.250647	12.5238	6.40748	0.00315221	0.118492		A	102	0.0120797	0.129325	0.0125804	0.0253406	13.6667	7.73917	0.00211514	0.0458981		A	135	0.0465018	0.149967	0.0216366	0.294169	12.7619	6.67693	0.00297791	0.101378		A	128	0.0472147	0.160538	0.0206195	0.222898
A	128	0.0256526	0.142984	0.0131419	0.0501595	13.9048	6.99976	0.0019188	0.0541755		A	143	0.030039	0.143425	0.0216624	0.144461	13.1905	6.98779	0.0030964	0.0870383		A	103	0.00627518	0.11783	0.0116485	0.0128618	14.5714	8.49595	0.00208075	0.038931		A	136	0.0299266	0.139402	0.0176607	0.160184	13.5238	7.18595	0.00269125	0.0718769		A	129	0.0288004	0.14921	0.0166436	0.105288
A	129	0.0136437	0.131077	0.0142776	0.0333304	14.8095	7.63657	0.00213837	0.053389		A	144	0.0258955	0.154099	0.0199447	0.153627	12.4286	6.50501	0.00279825	0.0844456		A	104	0.00611065	0.126262	0.0118349	0.0242953	14	7.92638	0.00194749	0.0456547		A	137	0.0405575	0.151045	0.0202497	0.200261	12.5238	6.62681	0.00296058	0.0815917		A	130	0.0468796	0.1616	0.0189552	0.134229
A	130	0.0105804	0.123401	0.0107082	0.0153757	15.8095	8.11195	0.00171871	0.039054		A	145	0.00512986	0.136442	0.0102109	0.0465318	13.3333	7.34316	0.00171258	0.0404423		A	105	0.0345114	0.134605	0.0189172	0.0482901	13.4762	7.43696	0.00283643	0.0704707		A	138	0.0113497	0.135834	0.0104485	0.0657666	13.4762	7.36949	0.00178634	0.0434719		A	131	0.0138661	0.144258	0.00896902	0.034134
A	131	0.0146014	0.124795	0.0115194	0.023288	15.4286	8.01647	0.00177376	0.0449088		A	146	0.00706974	0.147941	0.0119286	0.0775931	12.8571	6.77116	0.00183676	0.0511579		A	106	0.0267169	0.142068	0.0181717	0.0618613	13.0952	7.04697	0.00266229	0.0738082		A	139	0.0163155	0.145444	0.0117429	0.0954738	13.1429	6.88368	0.00187592	0.0496245		A	132	0.0228439	0.153981	0.0110032	0.0503389
A	132	0.0124717	0.134115	0.0131419	0.0470652	14.4762	7.45899	0.00190157	0.0559821		A	147	0.0231604	0.149499	0.0150778	0.115006	13	6.69825	0.00219749	0.0675815		A	107	0.0231795	0.139199	0.0163079	0.0598971	13.2381	7.20166	0.0024321	0.0680436		A	140	0.0111905	0.144168	0.0114656	0.130498	13.1429	6.94202	0.00175845	0.056263		A	133	0.020069	0.148169	0.0098012	0.0564407
A	133	0.0158293	0.12736	0.013223	0.0333767	15.0952	7.85893	0.00196683	0.0523027		A	148	0.0140443	0.133995	0.0148869	0.0571534	13.9048	7.47361	0.00244185	0.050171		A	108	0.0333889	0.149853	0.018358	0.0942406	12.6667	6.70543	0.00265736	0.0792956		A	141	0.0222427	0.133201	0.014147	0.0797057	13.7143	7.51456	0.00235627	0.0517156		A	134	0.031856	0.137016	0.0131299	0.0321656
A	134	0.00683514	0.128087	0.0116817	0.0428898	14.5238	7.8096	0.00173101	0.0504489		A	149	0.0063361	0.126938	0.00935204	0.0198837	14.1905	7.91411	0.00176341	0.0311493		A	109	0.0283116	0.138832	0.017333	0.047908	13.4762	7.23493	0.00276235	0.0608688		A	142	0.0124736	0.1201	0.00989367	0.0158627	14.5238	8.33389	0.00192434	0.0328748		A	135	0.0140794	0.123636	0.0105409	0.00700884
A	135	0.0244035	0.137227	0.0170358	0.0808926	14.1429	7.29058	0.00234554	0.0721205		A	150	0.000662472	0.119722	0.00639374	0.011125	15.0476	8.44413	0.00130569	0.0246431		A	110	0.0266673	0.14396	0.0156556	0.0565187	13.0952	7.01351	0.00251669	0.0570288		A	143	0.000573599	0.110654	0.00591771	0.00761555	15.3333	9.04725	0.00127657	0.0253847		A	136	0.000793064	0.11363	0.0074896	0.00329553
A	136	0.0121405	0.141476	0.012574	0.0819339	13.5238	7.0709	0.00176978	0.0609845		A	151	0.0114414	0.126872	0.011356	0.0287754	14.7619	8.05831	0.00205462	0.0364525		A	111	0.0096823	0.131159	0.00801416	0.0165066	13.8095	7.70795	0.00152855	0.0318332		A	144	0.00181664	0.109645	0.0098012	0.0049461	15.4762	9.12695	0.0019894	0.0296745		A	137	0.00182959	0.111471	0.0108183	0.00244863
A	137	0.0200926	0.14118	0.0142776	0.092669	13.381	7.08769	0.00201218	0.0664716		A	152	0.00552723	0.12272	0.0118332	0.0307226	14.9524	8.27178	0.00209614	0.038498		A	112	0.00647582	0.132778	0.00829373	0.0185678	13.6667	7.60917	0.00154272	0.032911		A	145	0.00103436	0.107213	0.0087841	0.00482523	15.8571	9.34166	0.00174779	0.0295795		A	138	0.00100992	0.10766	0.00989367	0.00205363
A	138	0.0418186	0.153862	0.0184149	0.169616	12.4762	6.50393	0.00244396	0.0932602		A	153	0.00040381	0.11284	0.00849318	0.00818483	15.7143	8.95973	0.0016747	0.0268208		A	113	0.0131584	0.132258	0.0111826	0.0303436	13.8571	7.61513	0.00192627	0.0432635		A	146	0.000410668	0.104329	0.00804438	0.00274335	16.381	9.59565	0.0016496	0.0275182		A	139	0.00021096	0.103146	0.00776699	0.00113513
A	139	0.0240944	0.14198	0.0157378	0.0947095	13.2857	7.04527	0.0023253	0.0668621		A	154	0.00489612	0.121292	0.0105926	0.0120704	15.3333	8.31597	0.00196453	0.0312821		A	114	0.0177232	0.125766	0.0131395	0.0157931	14.4762	8.02171	0.00243822	0.0398655		A	147	0.00365309	0.11315	0.00933888	0.00485585	15.381	8.84725	0.00185746	0.0299916		A	140	0.00283001	0.112918	0.00887656	0.00225509
A	140	0.0270976	0.150568	0.0179281	0.1316	12.4762	6.64557	0.00251648	0.0792461		A	155	0.0124433	0.125938	0.0135509	0.0237713	14.8095	7.99074	0.00233711	0.0406094		A	115	0.008862	0.115352	0.00913242	0.00423765	15.2857	8.73041	0.00187645	0.0296491		A	148	0.00734889	0.114507	0.0110957	0.00851768	15.4286	8.75386	0.00208409	0.0347802		A	141	0.0100592	0.117667	0.0131299	0.00485342
A	141	0.00769162	0.137225	0.00949136	0.0468333	13.4286	7.29626	0.00155855	0.0405178		A	156	0.00233442	0.115444	0.00973375	0.00956457	15.5238	8.7036	0.00185106	0.0299244		A	116	0.000714085	0.104518	0.00577765	0.00147312	16.2857	9.62715	0.00132629	0.0232868		A	149	0.00203818	0.108425	0.00961627	0.00478619	16.4286	9.23985	0.00185644	0.0314371		A	142	0.0013626	0.107364	0.0085067	0.0019531
A	142	0.00658686	0.146473	0.012574	0.0854418	12.7619	6.83621	0.00187764	0.0562786		A	157	0.00113355	0.113707	0.00629831	0.00482229	16.1429	8.82708	0.00128539	0.0239597		A	117	0.00145423	0.103745	0.00820054	0.00132659	16.0952	9.68577	0.00178225	0.0262349		A	150	0.00569551	0.113534	0.0085067	0.00557517	16.3333	8.82903	0.00162961	0.0310239		A	143	0.00156133	0.111428	0.00554785	0.00210407
A	143	0.0159839	0.146638	0.0147643	0.113312	13	6.82599	0.00211936	0.0694751		A	158	0.00777649	0.120604	0.0128829	0.0138497	15.5238	8.30976	0.00226202	0.0373381		A	118	0.00882367	0.111682	0.012394	0.00383656	15.381	8.98509	0.00240311	0.0346269		A	151	0.00924857	0.118225	0.0131299	0.0182181	15.9048	8.47813	0.00225675	0.0435818		A	144	0.0143081	0.122435	0.0118354	0.0113253
A	144	0.011292	0.135	0.0122495	0.0526948	13.5714	7.41389	0.00200221	0.0462165		A	159	0.000911349	0.111504	0.00772974	0.00782404	16.3333	8.98072	0.0014356	0.0288951		A	119	0.00251067	0.105262	0.00978474	0.0028933	16	9.52362	0.00191568	0.0313772		A	152	0.0029976	0.112478	0.0109108	0.0114721	16.4762	8.90522	0.00193167	0.0385086		A	145	0.00222729	0.113017	0.00869163	0.00608462
A	145	0.00330889	0.127842	0.00681431	0.0179569	14.0952	7.84003	0.001271	0.0278807		A	160	0.00514305	0.117197	0.0129783	0.0174619	15.9048	8.55282	0.00219805	0.0403644		A	120	0.000529157	0.0998578	0.00605722	0.000932704	16.5238	10.0697	0.0013598	0.0235641		A	153	0.0167253	0.122134	0.0162737	0.0273921	15.5714	8.19778	0.0027006	0.0510633		A	146	0.00347016	0.115613	0.0101711	0.0141593
A	146	0.00178266	0.123302	0.00657094	0.00835211	14.619	8.1302	0.0012914	0.0240838		A	161	0.00882004	0.123941	0.0147915	0.0312444	15.1429	8.08598	0.00237959	0.0482875		A	121	0.00346094	0.107511	0.00913242	0.001906	15.7619	9.33501	0.00185925	0.0292326		A	154	0.00774832	0.119429	0.0126676	0.0324111	15.1905	8.3804	0.00211393	0.0459453		A	147	0.00727381	0.123062	0.0138696	0.0259275
A	147	0.0104452	0.132674	0.0103837	0.0325654	14.0476	7.56899	0.00177445	0.0375648		A	162	0.0053054	0.116358	0.0143143	0.0152199	15.5714	8.60645	0.00246507	0.0402355		A	122	0.00451937	0.108075	0.0108098	0.00326347	15.8095	9.27733	0.00203522	0.0337291		A	155	0.00302667	0.109782	0.0125751	0.0125638	16.1429	9.11983	0.00223619	0.0398274		A	148	0.00334122	0.11566	0.0113731	0.0116728
A	148	0.00895535	0.130292	0.0106271	0.0287621	14.1905	7.69019	0.00182611	0.0369838		A	163	0.00526228	0.112882	0.0157458	0.0145522	15.8571	8.86898	0.00270608	0.0417077		A	123	0.00266159	0.109184	0.0103439	0.00442942	15.7143	9.17389	0.00190284	0.0333264		A	156	0.00915583	0.111769	0.0142395	0.0134428	16.1905	8.95589	0.0025676	0.0423033		A	149	0.00179598	0.110961	0.0122053	0.0118147
A	149	0.000471288	0.1201	0.00697656	0.00673325	15.0952	8.3399	0.00135463	0.0246114		A	164	0.0104658	0.122801	0.0150778	0.0388459	14.9048	8.1523	0.00239752	0.0507029		A	124	0.000185679	0.103006	0.00726866	0.00265739	16.2857	9.71652	0.00141358	0.0279743		A	157	0.00749279	0.115886	0.0131299	0.028921	15.2857	8.64041	0.00224727	0.0443681		A	150	0.00993774	0.12128	0.017938	0.0348722
A	150	0.00583482	0.126405	0.00957248	0.00867207	14.9048	7.93275	0.00178061	0.0287366		A	165	0.00726798	0.119288	0.0114515	0.0301435	15	8.39698	0.00193553	0.0404009		A	125	0.00328102	0.111671	0.0105302	0.00553769	15.4762	8.9726	0.00191296	0.0344117		A	158	0.00502556	0.11103	0.0100786	0.0160931	15.619	9.02913	0.00183643	0.0357555		A	151	0.0119783	0.124847	0.0125751	0.0296173
A	151	0.01007	0.127826	0.0111138	0.0144855	14.9524	7.83654	0.00189535	0.0359547		A	166	0.00306991	0.109392	0.00982918	0.00840723	15.9048	9.1524	0.00185285	0.0304781		A	126	0.0112179	0.116612	0.0133259	0.00906517	15	8.59556	0.00230837	0.0409885		A	159	0.00242487	0.104601	0.00952381	0.00650239	16.5714	9.57503	0.00187803	0.0317081		A	152	0.00425164	0.112138	0.0100786	0.0086067
A	152	0.00185597	0.118805	0.00803115	0.00709674	15.4286	8.42768	0.00149936	0.0275429		A	167	0.000302818	0.101936	0.0059166	0.00308998	16.4762	9.82422	0.00125826	0.022367		A	127	0.00309629	0.108055	0.0132327	0.00506126	15.7143	9.26978	0.00234996	0.0390845		A	160	0.000425037	0.0979241	0.00638003	0.0034905	17.1429	10.2491	0.00140256	0.0250171		A	153	0.000273094	0.103706	0.00536292	0.00333682
A	153	0.000510238	0.116292	0.00519186	0.00340058	15.9048	8.60891	0.0010574	0.0219532		A	168	0.000825205	0.103097	0.01002	0.00497573	16.5714	9.70684	0.00195924	0.028657		A	128	0.00407316	0.109164	0.0130463	0.00559394	15.5238	9.16914	0.00235485	0.0380838		A	161	0.000615583	0.101181	0.00804438	0.00402203	17.1429	9.89385	0.00168946	0.0280477		A	154	0.000255835	0.103976	0.00943135	0.00582565
A	154	0.00471184	0.122817	0.0111138	0.011625	15.5714	8.15243	0.00188757	0.0362227		A	169	0.00324658	0.108518	0.0101155	0.00893073	16.0476	9.25212	0.00188672	0.0307714		A	129	0.0138324	0.120377	0.0145373	0.0168727	14.5238	8.31833	0.0024069	0.0489992		A	162	0.000149031	0.101606	0.00610264	0.00388809	17.0476	9.85788	0.00131535	0.0257349		A	155	0.00196126	0.1098	0.00887656	0.0108057
A	155	0.000240868	0.111744	0.00648982	0.0051254	16.5238	8.95798	0.0012024	0.0260873		A	170	0.000402422	0.103301	0.0079206	0.00470384	16.7619	9.69243	0.00156904	0.0264794		A	130	0.00824001	0.11503	0.0122076	0.00926327	14.9524	8.70385	0.00210362	0.0414536		A	163	0.00275171	0.106484	0.00933888	0.00788146	16.381	9.41026	0.0018805	0.0307038		A	156	0.000654693	0.108841	0.0098012	0.0106089
A	156	0.00425281	0.120232	0.0115194	0.0139393	15.7619	8.32441	0.00187913	0.0397306		A	171	0.00208136	0.110597	0.00897032	0.0094781	16.2381	9.06251	0.00165934	0.0305347		A	131	0.00201631	0.104911	0.0110894	0.00437933	15.8571	9.54571	0.00204705	0.034866		A	164	0.000862823	0.10149	0.00601017	0.00456154	16.7143	9.88571	0.00132631	0.0248292		A	157	0.00105627	0.112153	0.00841424	0.0153704
A	157	0.00903936	0.123837	0.0133041	0.017602	15.5714	8.08388	0.00213242	0.0440635		A	172	0.00484929	0.120734	0.012024	0.0230944	15.2857	8.30222	0.00204727	0.0391934		A	132	0.00208171	0.105653	0.00857329	0.00381501	15.8095	9.50042	0.00166236	0.0304197		A	165	0.00539745	0.110557	0.0117429	0.0195383	15.7619	9.08303	0.00217081	0.0377553		A	158	0.00399191	0.12233	0.0135922	0.0346919
A	158	0.00210271	0.113764	0.00924799	0.00708594	16.0952	8.79695	0.00165005	0.0307586		A	173	0.00305631	0.118369	0.00973375	0.0201585	15.3333	8.45863	0.00169613	0.0348712		A	133	0.000323144	0.100623	0.00857329	0.00266833	16.2857	9.95042	0.00171436	0.0286733		A	166	0.00338067	0.114558	0.0102635	0.0305897	15.0952	8.74369	0.0018126	0.0388454		A	159	0.00317707	0.119873	0.00961627	0.0242749
A	159	0.00286486	0.113395	0.0112761	0.00934341	16.1429	8.82194	0.00196117	0.0350191		A	174	0.0124912	0.131211	0.0162229	0.0617706	14.381	7.63107	0.0024647	0.0586726		A	134	3.04053e-05	0.100135	0.0054049	0.0023405	16.3333	9.99907	0.00115992	0.0239524		A	167	0.0178657	0.124883	0.014147	0.0687293	14.2857	8.01442	0.00227893	0.0525188		A	160	0.0170729	0.132527	0.0163662	0.0577747
A	160	0.0109457	0.124959	0.0147643	0.0321609	15.1429	8.00722	0.00225192	0.0533549		A	175	0.00884238	0.130019	0.0156503	0.0783183	14.2381	7.70207	0.00236221	0.061018		A	135	0.00372427	0.109888	0.0108098	0.00706418	15.4286	9.1081	0.00198918	0.0360186		A	168	0.0124401	0.125784	0.0148867	0.0887768	14.2381	7.95987	0.00242722	0.055666		A	161	0.010341	0.13335	0.0153491	0.0624007
A	161	0.00870844	0.119041	0.0108704	0.0155336	15.2857	8.40488	0.00186097	0.03699		A	176	0.0140347	0.131172	0.0180361	0.0893001	14.0952	7.63422	0.00270335	0.0673626		A	136	0.00285132	0.108998	0.010903	0.00645757	15.4286	9.18237	0.00205529	0.034868		A	169	0.014729	0.128388	0.0147943	0.0936022	14.1905	7.80111	0.00240985	0.0558427		A	162	0.0163305	0.136177	0.0156264	0.0664592
A	162	0.00226376	0.108172	0.00843676	0.00476133	16.2857	9.24937	0.00162355	0.0271906		A	177	0.0133911	0.139544	0.0173681	0.128205	13.4762	7.17817	0.00250259	0.0753663		A	137	0.0146367	0.121033	0.0164943	0.0204052	14.4762	8.27108	0.00271918	0.0527085		A	170	0.0229246	0.135474	0.0159038	0.153749	13.7143	7.3914	0.00245792	0.0673848		A	163	0.0168903	0.143854	0.0153491	0.0975038
A	163	1.58078e-05	0.100376	0.00429951	0.00173828	17.1905	9.96869	0.000960593	0.0195785		A	178	0.00268571	0.133831	0.00963832	0.0572905	13.8571	7.49556	0.00157305	0.0433868		A	138	0.00558798	0.118647	0.0123008	0.0186528	14.619	8.43836	0.00208231	0.0440501		A	171	0.00326556	0.131863	0.00785945	0.0646495	14.0476	7.59307	0.00139523	0.0384224		A	164	0.00721479	0.141544	0.00961627	0.0485507
A	164	0.000467672	0.103295	0.0071388	0.00344213	17.0476	9.68427	0.00142894	0.024567		A	179	0.0216104	0.149351	0.0153641	0.107034	12.9048	6.71992	0.00227573	0.0652225		A	139	0.0134963	0.125188	0.0147237	0.0263949	14.1429	7.99972	0.00234435	0.0540687		A	172	0.0305476	0.146233	0.0148867	0.128953	13.0476	6.85076	0.00234894	0.0598645		A	165	0.0304511	0.158985	0.0143319	0.107594
A	165	0.00426447	0.112413	0.00965361	0.0101348	16.1429	8.90192	0.00171143	0.0328982		A	180	0.010859	0.148099	0.00887489	0.0454482	12.9048	6.77364	0.00146083	0.0385318		A	140	0.00967938	0.130142	0.0135123	0.0338255	13.9048	7.69006	0.00215744	0.0532104		A	173	0.00599351	0.140688	0.00739713	0.0520816	13.4762	7.12048	0.00129763	0.0357875		A	166	0.0188155	0.160098	0.0126676	0.0788444
A	166	0.000933311	0.107539	0.00584084	0.00535334	16.9524	9.30973	0.00110398	0.0253439		A	181	0.0465512	0.153924	0.0121195	0.0483267	12.8095	6.53602	0.00194678	0.0438276		A	141	0.0158423	0.130856	0.0142578	0.0313222	14	7.6526	0.00232048	0.0524796		A	174	0.0632738	0.150028	0.0130374	0.0740639	13.3333	6.6749	0.00214973	0.0476538		A	167	0.0346087	0.162375	0.0128525	0.044672
A	167	0.0078706	0.118059	0.0115194	0.0167718	16.0476	8.47432	0.00184659	0.0416839		A	182	0.0256857	0.153869	0.0140281	0.0778268	12.5714	6.52648	0.00218546	0.0543656		A	142	0.0215338	0.14093	0.0143509	0.0506292	13.3333	7.10456	0.00223857	0.0585421		A	175	0.019896	0.148317	0.0121128	0.0892312	12.8571	6.75405	0.00203359	0.0489613		A	168	0.0382286	0.16337	0.0134073	0.084502
A	168	0.0131722	0.126411	0.0156567	0.040474	15.1429	7.9145	0.0022855	0.0594102		A	183	0.00530798	0.137904	0.00677546	0.0202789	13.5714	7.28037	0.00127459	0.0280811		A	143	0.00271208	0.13219	0.0077346	0.0170318	14.0952	7.5828	0.00142137	0.0341127		A	176	0.00261946	0.13171	0.00508553	0.020909	13.8571	7.61193	0.00107684	0.0255572		A	169	0.0119319	0.147387	0.00610264	0.0191691
A	169	0.00276705	0.120552	0.00876126	0.0233947	15.1429	8.29967	0.00140994	0.0384122		A	184	0.00473178	0.131905	0.0104972	0.0413312	14.0476	7.60397	0.00178897	0.0398576		A	144	0.0224997	0.144606	0.0130463	0.0265788	13.2857	6.93868	0.00221597	0.0458036		A	177	0.00209114	0.128007	0.00758206	0.0368065	14.0952	7.82959	0.00147258	0.0318338		A	170	0.0114331	0.139373	0.00943135	0.0267521
A	170	0.0114349	0.128515	0.0124929	0.0445171	14.3333	7.78462	0.00191055	0.0504723		A	185	0.00724811	0.129838	0.0147915	0.0484419	13.9524	7.7203	0.00253786	0.0467486		A	145	0.0117473	0.150876	0.00903923	0.0254491	12.8571	6.64318	0.00155893	0.0380797		A	178	0.00931296	0.131074	0.014147	0.0705653	13.9048	7.63569	0.00246821	0.0490397		A	171	0.0132831	0.134458	0.0122977	0.0218181
A	171	0.00926927	0.130446	0.0129796	0.0549674	14.1429	7.66886	0.00193672	0.0536696		A	186	0.00072378	0.116916	0.00543945	0.00983277	14.8571	8.5742	0.00118665	0.0231537		A	146	0.0333043	0.152323	0.00950517	0.0199875	12.9524	6.60665	0.0017167	0.0349034		A	179	0.00060162	0.116698	0.00545539	0.0154484	14.9048	8.57846	0.00123223	0.0255247		A	172	0.00417199	0.124548	0.00767453	0.00701747
A	172	0.0106077	0.130636	0.0133041	0.0527628	14.0476	7.65636	0.00208793	0.0516324		A	187	0.000939341	0.117226	0.0079206	0.0155042	14.7619	8.55206	0.00159761	0.0276357		A	147	0.0167218	0.146566	0.0102507	0.0259365	13.1905	6.88547	0.00187377	0.0371275		A	180	6.82479e-05	0.109988	0.00434582	0.00818306	15.4762	9.10153	0.00105229	0.0225009		A	173	3.96796e-05	0.113128	0.00425335	0.00196735
A	173	0.0190593	0.138789	0.013872	0.0806489	13.4286	7.20954	0.00204427	0.0601494		A	188	0.00137181	0.117004	0.00877946	0.0170918	14.9524	8.57792	0.00174636	0.0292818		A	148	0.00455538	0.131285	0.00484577	0.0060223	14.1905	7.68596	0.00108711	0.0232341		A	181	0.007523	0.122786	0.0133148	0.0402393	14.4762	8.15099	0.00247744	0.0414459		A	174	0.00379119	0.121439	0.00924642	0.00728642
A	174	0.00892326	0.134952	0.00868013	0.0400157	13.8571	7.41218	0.00142928	0.0390415		A	189	0.000603004	0.114958	0.00582117	0.0115465	15.0476	8.72116	0.001227	0.0245439		A	149	0.0108288	0.130541	0.0102507	0.0114829	14.3333	7.70282	0.00201291	0.0336078		A	182	0.0139137	0.123753	0.0131299	0.053262	14.5238	8.08766	0.00228319	0.045988		A	175	0.0107985	0.124403	0.0138696	0.0109204
A	175	0.0262334	0.149022	0.0144398	0.0888422	12.8571	6.71193	0.00215159	0.0611511		A	190	0.00795648	0.126348	0.0148869	0.0507132	14.2381	7.93768	0.00251468	0.0487089		A	150	0.00480552	0.120519	0.00950517	0.00568741	15	8.34433	0.00199766	0.0302182		A	183	0.00745873	0.115201	0.0119279	0.017923	15	8.69061	0.00221458	0.0367722		A	176	0.00308786	0.113003	0.0108183	0.00370686
A	176	0.00481846	0.142881	0.00567859	0.0268263	13.2857	7.01403	0.00100788	0.0296243		A	191	0.00188207	0.116325	0.0079206	0.022787	15.1429	8.61055	0.00144945	0.031497		A	151	0.00129638	0.11158	0.00512534	0.00130378	15.7143	9.00391	0.00130343	0.0217264		A	184	0.000167909	0.104153	0.00739713	0.00662212	16	9.60962	0.00152782	0.0269547		A	177	4.99981e-05	0.103761	0.00711974	0.00152749
A	177	0.0294957	0.151676	0.0114383	0.0410271	12.9048	6.59479	0.00184378	0.0422268		A	192	0.00451798	0.128137	0.0133601	0.0622924	14.1429	7.82183	0.00214076	0.0505269		A	152	9.63484e-05	0.105512	0.00410027	0.000850954	16.1905	9.52325	0.00111054	0.0201245		A	185	0.0020348	0.108022	0.00943135	0.0112016	15.6667	9.26852	0.00182811	0.0314512		A	178	0.000656549	0.109208	0.0085067	0.00242177
A	178	0.027595	0.154405	0.0128174	0.0824681	12.2381	6.47798	0.00189266	0.0574209		A	193	0.00303474	0.120393	0.0101155	0.0370459	14.8571	8.32389	0.00174213	0.0391069		A	153	0.0047327	0.115393	0.0106234	0.00498363	15.3333	8.71867	0.00222268	0.0314877		A	186	0.00598159	0.117645	0.0122977	0.035954	14.9048	8.51623	0.002213	0.0408346		A	179	0.0099137	0.121916	0.0131299	0.00891971
A	179	0.025893	0.144416	0.00957248	0.0454658	13.1905	6.93072	0.00153897	0.0407469		A	194	0.000503494	0.116208	0.00515316	0.010475	15	8.62945	0.00108536	0.0233985		A	154	0.00917256	0.120136	0.0119281	0.0100899	14.9048	8.37033	0.00221129	0.0381698		A	187	0.00262402	0.111703	0.00832178	0.0144957	15.381	8.96024	0.00166369	0.0299554		A	180	0.00277163	0.113523	0.00869163	0.00349601
A	180	0.0107341	0.136485	0.00908575	0.0332122	13.8095	7.3326	0.00156756	0.0363193		A	195	0.00894905	0.129119	0.0109743	0.0324582	14	7.77383	0.00194777	0.0385361		A	155	0.00602935	0.113553	0.0120212	0.00746011	15.2857	8.84009	0.00222405	0.0366277		A	188	0.000225952	0.104029	0.00665742	0.00697366	16.1905	9.62256	0.00141389	0.0255797		A	181	0.00109477	0.109236	0.00721221	0.0027976
A	181	0.00644442	0.129027	0.0111138	0.0315501	14	7.76093	0.00200905	0.036977		A	196	0.00516309	0.119089	0.011356	0.0194219	14.7143	8.41874	0.00205607	0.0351971		A	156	9.44163e-05	0.103446	0.00736185	0.00298119	16.1429	9.69369	0.00150196	0.0267891		A	189	0.00375956	0.114257	0.00961627	0.0248326	15.2381	8.76782	0.00188652	0.0335453		A	182	0.00677364	0.120843	0.00943135	0.0135993
A	182	0.00195947	0.119416	0.00543522	0.00777665	14.8571	8.38947	0.00122963	0.0218681		A	197	0.00293307	0.116369	0.00877946	0.00917292	14.8095	8.61409	0.00173404	0.0278631		A	157	0.00330375	0.111015	0.0122076	0.00732495	15.381	9.03634	0.00224077	0.0367054		A	190	0.00142109	0.106254	0.00638003	0.0104133	15.9048	9.42293	0.00143042	0.0255923		A	183	0.000600712	0.118861	0.00462321	0.00848567
A	183	1.67045e-06	0.109043	0.00340716	0.00249911	15.7619	9.18293	0.0009042	0.0172505		A	198	0.00178031	0.109997	0.0079206	0.00512834	15.4286	9.11299	0.00163936	0.0254627		A	158	0.0122266	0.121482	0.013885	0.0188975	14.7143	8.26409	0.00243923	0.0437515		A	191	0.00813798	0.118015	0.0117429	0.0438514	14.9048	8.48673	0.00220784	0.0400775		A	184	0.00616291	0.132583	0.0122977	0.0432681
A	184	0.00202663	0.118053	0.00681431	0.01198	14.9048	8.48844	0.00145324	0.0249014		A	199	0.00306025	0.112423	0.00811146	0.00650446	15.4286	8.94112	0.00165255	0.0266163		A	159	0.0015131	0.110846	0.00801416	0.00471294	15.5238	9.0493	0.00160759	0.0285027		A	192	0.00607595	0.115683	0.00776699	0.0251898	15.0476	8.68294	0.00160177	0.030916		A	185	0.00490343	0.126113	0.0121128	0.0354957
A	185	0.00742834	0.124605	0.0102215	0.0227544	14.4762	8.03634	0.00187426	0.0347689		A	200	0.000755497	0.106985	0.00963832	0.00398965	15.9048	9.36549	0.00195489	0.0268682		A	160	0.00059913	0.106841	0.00754822	0.00361868	15.7619	9.368	0.00154276	0.0269864		A	193	0.00315892	0.106254	0.00665742	0.00801826	15.8571	9.43569	0.00157131	0.0248695		A	186	0.00394734	0.123672	0.00776699	0.0189783
A	186	0.00445111	0.119118	0.00900462	0.0127105	14.8095	8.41162	0.00169616	0.0300832		A	201	0.00200583	0.111923	0.00820689	0.00572973	15.7143	8.977	0.00165146	0.026282		A	161	0.00707042	0.118102	0.0108098	0.0114166	14.8095	8.47535	0.00206509	0.0356056		A	194	0.0014095	0.0983577	0.00693481	0.00259035	16.7143	10.1957	0.00176842	0.0236699		A	187	0.00197553	0.116594	0.00693481	0.00781242
A	187	0.00015954	0.108414	0.00616533	0.00371122	15.6667	9.23664	0.00129223	0.0221908		A	202	0.000231454	0.108223	0.00782517	0.00458062	15.9524	9.25508	0.00159732	0.0254208		A	162	0.00108102	0.110975	0.00447302	0.00286565	15.619	9.02209	0.00108801	0.0218672		A	195	0.000651254	0.0952609	0.00434582	0.00186443	17	10.6033	0.00120535	0.0207221		A	188	0.00135515	0.111832	0.00462321	0.00343171
A	188	0.0020738	0.113681	0.00795003	0.00700729	15.381	8.8075	0.00153935	0.0267475		A	203	0.00151334	0.111446	0.01002	0.00709496	15.5238	8.99256	0.001931	0.0295103		A	163	0.00489288	0.11903	0.00829373	0.010203	14.8571	8.43472	0.00169963	0.0305779		A	196	0.00318232	0.101419	0.00804438	0.00387023	16.1905	9.91253	0.00197376	0.0257353		A	189	0.00518489	0.120324	0.011558	0.0149812
A	189	0.00552452	0.121161	0.0113572	0.0194317	14.7143	8.26519	0.00202501	0.0364103		A	204	0.00758019	0.119408	0.0136463	0.0200692	15.0952	8.38334	0.00242224	0.038252		A	164	0.00684972	0.122826	0.00922561	0.0100436	14.5238	8.16494	0.00187289	0.0322815		A	197	0.00693234	0.110078	0.0100786	0.0117695	15.381	9.10615	0.00215129	0.0313926		A	190	0.00535365	0.121762	0.0098012	0.0205388
A	190	0.00148381	0.113195	0.00738217	0.00665804	15.3333	8.84335	0.00150061	0.0251366		B	85	0.0348911	0.167188	0.0118332	0.00607933	12.7143	5.99027	0.00187835	0.0402893		A	165	0.0017431	0.113908	0.00680272	0.00240381	15.1905	8.80719	0.00154556	0.0248242		A	198	0.0013122	0.10439	0.00656496	0.00686213	16.0476	9.60564	0.00151558	0.0257231		A	191	0.00431922	0.121653	0.0101711	0.0199512
A	191	0.000141336	0.106641	0.00543522	0.00371364	15.9048	9.38225	0.00117469	0.021242		B	86	0.0331789	0.16447	0.0164138	0.0105987	13	6.08674	0.00240801	0.0563544		A	166	0.0009506	0.11456	0.00587084	0.00145104	14.9524	8.7661	0.00140746	0.0228348		A	199	0.00707008	0.113039	0.0110957	0.0224991	15.3333	8.86953	0.0022339	0.0354358		A	192	0.00364719	0.123108	0.00933888	0.0165916
A	192	0.00414754	0.117571	0.00884238	0.0146579	15.0476	8.51708	0.00170665	0.0304216		B	87	0.0611697	0.162952	0.0145052	0.00856153	12.381	6.17607	0.00223757	0.0484161		A	167	0.000846188	0.112546	0.00624359	0.00156033	15.0952	8.90523	0.00146834	0.0235379		A	200	0.000459389	0.10621	0.00462321	0.00586856	15.9048	9.43347	0.00113278	0.0226782		A	193	0.00625915	0.12275	0.0110032	0.016124
A	193	0.000447897	0.109884	0.00340716	0.00405471	15.5238	9.10927	0.000832021	0.0185627		B	88	0.0354889	0.154267	0.0171772	0.0111442	13.1429	6.49604	0.0025142	0.0601479		A	168	0.00533841	0.120192	0.0116485	0.00395206	14.7143	8.34806	0.00242212	0.0326817		A	201	0.00228833	0.111747	0.00693481	0.00879323	15.3333	8.97346	0.00159256	0.0262389		A	194	0.00352498	0.118214	0.00822931	0.00807333
A	194	0.00364796	0.120143	0.00746329	0.0171989	14.7143	8.35507	0.00142783	0.0294697		B	89	0.036814	0.152655	0.0174635	0.0111442	13.8571	6.5553	0.00248407	0.0651253		A	169	0.000759876	0.111623	0.00549809	0.00183682	15.2857	8.97372	0.00129643	0.0231964		A	202	0.00693673	0.116521	0.0113731	0.0222127	15.1905	8.59806	0.00232803	0.0355705		A	195	0.0106474	0.118774	0.0105409	0.010346
A	195	0.0143059	0.124687	0.0103837	0.022103	14.4286	8.0503	0.0017879	0.0377571		B	90	0.0284534	0.145923	0.0193721	0.0145919	14.0952	6.86258	0.00274654	0.0708253		A	170	0.0090462	0.121018	0.00950517	0.00318457	14.4286	8.27043	0.00203497	0.0296819		A	203	0.000632576	0.105059	0.00480814	0.00422366	16.1429	9.52963	0.00124875	0.0222757		A	196	0.0059372	0.110399	0.00822931	0.00424174
A	196	0.00375445	0.114901	0.00924799	0.00739195	15.1905	8.7284	0.0017108	0.0307301		B	91	0.0243992	0.139421	0.0154595	0.012841	14.9048	7.18074	0.00224001	0.0612749		A	171	0.00457797	0.111174	0.00726866	0.000749864	15.1429	9.00186	0.00174221	0.0241215		A	204	0.0015016	0.106215	0.00684235	0.00584006	16.2381	9.49589	0.00170307	0.0245403		A	197	0.00487859	0.107518	0.00693481	0.001912
A	197	0.00189806	0.109974	0.00795003	0.00435237	15.619	9.1693	0.00158881	0.0260827		B	92	0.0121009	0.136786	0.0109743	0.00791218	15.0952	7.33677	0.00171061	0.0436514		A	172	0.00315753	0.111106	0.00624359	0.000937974	15.1429	9.05694	0.00153073	0.0226584		A	205	0.00114495	0.105197	0.00480814	0.00427986	16.3333	9.54609	0.0012588	0.0219922		A	198	0.00364221	0.100078	0.00610264	0.00114665
A	198	0.00319966	0.110246	0.00632757	0.0028956	15.4762	9.19388	0.0013318	0.0228026		B	93	0.00553308	0.127523	0.0134555	0.00956925	15.8571	7.85333	0.00207416	0.0498125		A	173	0.0016874	0.1073	0.00736185	0.000577439	15.6667	9.33492	0.00177443	0.023894		A	206	0.00635388	0.115346	0.00859917	0.0151332	15.5238	8.7019	0.00191808	0.029584		A	199	0.00212947	0.0979889	0.00545539	0.000575879
A	199	0.000769481	0.10562	0.00551635	0.00178925	15.8095	9.61645	0.00121096	0.0211009		B	94	0.003746	0.12649	0.0129783	0.00677394	15.7143	7.92013	0.00205357	0.0446782		A	174	0.00352499	0.11047	0.00726866	0.00154484	15.2381	9.08033	0.00159538	0.0260431		A	207	0.0103971	0.120293	0.00906149	0.0258212	15.2381	8.41785	0.00179407	0.0337554		A	200	0.000963317	0.0954044	0.00379103	0.00112205
A	200	0.000846695	0.10625	0.00697656	0.00209456	15.7143	9.45112	0.00143834	0.0239595		B	95	0.000856704	0.115648	0.00782517	0.00393921	16.7143	8.65617	0.00137637	0.0315072		A	175	0.00280837	0.106173	0.00903923	0.00140712	15.8095	9.43668	0.0019773	0.0273625		B	78	0.0356924	0.158508	0.00896902	0.00744694	12.4762	6.32039	0.00158977	0.0346616		B	71	0.0316816	0.168555	0.00776699	0.00520586
A	201	0.00236534	0.111675	0.0114383	0.00496545	15.1429	8.99181	0.00212313	0.032441		B	96	0.00771182	0.120826	0.0166046	0.0105594	16.1429	8.28915	0.00260945	0.0552446		A	176	0.000955121	0.104189	0.00782779	0.0018029	15.9048	9.62259	0.00162629	0.0279		B	79	0.0468695	0.151495	0.0132224	0.00812495	13.381	6.61405	0.00212677	0.0458731		B	72	0.0358016	0.163102	0.0118354	0.00803022
A	202	0.00871139	0.118977	0.0120873	0.00949297	14.7619	8.44309	0.00217551	0.0354937		B	97	0.0173027	0.132353	0.0207081	0.0164557	15.1905	7.57229	0.00299712	0.0717803		A	177	0.00166366	0.102948	0.00857329	0.00338127	16.1429	9.72677	0.00179609	0.0281635		B	80	0.0222488	0.145733	0.00998613	0.00287451	13.4762	6.88063	0.00174419	0.0379519		B	73	0.0212041	0.153488	0.00924642	0.0038473
A	203	0.00882235	0.1173	0.00868013	0.00598498	14.7619	8.62124	0.00162738	0.0287564		B	98	0.00253511	0.121027	0.010688	0.00546291	16.0476	8.28209	0.0017851	0.0388271		A	178	0.00185532	0.103524	0.00726866	0.00295967	16.0952	9.6785	0.00156906	0.0266119		B	81	0.0260103	0.139421	0.0119279	0.00396511	14.0476	7.19085	0.00194952	0.0441201		B	74	0.0302676	0.146918	0.0118354	0.00279456
A	204	0.000822636	0.110852	0.00762554	0.00284956	15.2857	9.05971	0.00150952	0.0256227		B	99	0.000652283	0.112988	0.00763432	0.0035309	16.8571	8.86401	0.00139779	0.0298329		A	179	0.00271567	0.106173	0.00745504	0.00516023	15.8571	9.47759	0.00154803	0.0277004		B	82	0.0129163	0.138758	0.0125751	0.00662747	14.5714	7.22164	0.00193609	0.0515792		B	75	0.0313618	0.143293	0.012945	0.00132595
A	205	0.00576685	0.117216	0.0124118	0.00793204	14.9524	8.54036	0.00223723	0.0352561		B	100	0.00772736	0.121851	0.0128829	0.00748008	16.0952	8.21834	0.00212315	0.0452198		B	45	0.0181345	0.136936	0.00903923	0.000846278	13.0476	7.33976	0.00172345	0.0320467		B	83	0.0216426	0.131526	0.0185853	0.00803754	15.1905	7.61073	0.00267863	0.0746337		B	76	0.0164092	0.131764	0.0128525	0.000900411
A	206	0.0121589	0.123605	0.0110327	0.00858554	14.619	8.09686	0.0019655	0.0336651		B	101	0.00885145	0.125381	0.0161275	0.00808845	15.5714	8.00229	0.00259952	0.0500154		B	46	0.0252203	0.138536	0.0127668	0.00101889	13.0476	7.24741	0.00227765	0.0409243		B	84	0.0181332	0.127048	0.0160888	0.00588578	15.5714	7.88072	0.00239615	0.065752		B	77	0.0126474	0.121193	0.0123902	0.000379925
A	207	0.00129616	0.112273	0.00575971	0.00252879	15.4286	8.92196	0.00120524	0.0221046		B	102	0.000835007	0.112028	0.00839775	0.00187596	16.5238	8.94875	0.00159431	0.028663		B	47	0.0141043	0.136641	0.012394	0.00175061	13.5238	7.32961	0.00203336	0.0466905		B	85	0.010236	0.129809	0.00841424	0.00313968	15.4286	7.7117	0.00143358	0.0379796		B	78	0.0204716	0.128858	0.00952381	0.000605826
A	208	0.000285207	0.108573	0.00543522	0.00237697	15.619	9.21781	0.00115347	0.0216194		B	103	0.00301578	0.11158	0.011356	0.00196155	16.619	8.97633	0.00213786	0.0322914		B	48	0.0222261	0.136847	0.0176125	0.00290406	13.7619	7.31078	0.00264006	0.0658829		B	86	0.00380713	0.118928	0.0117429	0.00340326	16.3333	8.41405	0.00192168	0.0459008		B	79	0.0113336	0.117658	0.0134998	0.000244475
A	209	0.00407303	0.118547	0.00754441	0.00876464	14.8571	8.4435	0.0014171	0.0281467		B	104	0.00564624	0.120205	0.0143143	0.00425889	15.7143	8.33944	0.00248323	0.0406287		B	49	0.0281853	0.144945	0.0150033	0.00322191	13.619	6.90448	0.00223937	0.0603037		B	87	0.00130951	0.114024	0.00785945	0.00233564	16.9524	8.78585	0.00138349	0.0348255		B	80	0.000806112	0.108566	0.00804438	0.000132651
A	210	0.0115018	0.122437	0.00973473	0.010468	15	8.17985	0.00170483	0.03302		B	105	0.00388651	0.116012	0.0103063	0.00256195	15.9048	8.63327	0.00190348	0.0321618		B	50	0.0114772	0.131289	0.0155624	0.00169774	14.619	7.62147	0.00237532	0.0586045		B	88	0.000498678	0.109715	0.00832178	0.00169735	17.0952	9.12113	0.00147396	0.0345968		B	81	0.000632239	0.10738	0.0098012	0.000107851
A	211	0.00349388	0.1114	0.00835564	0.00386172	16	8.98329	0.00155407	0.0273173		B	106	0.000346339	0.105194	0.00648917	0.000835606	16.9048	9.51713	0.00139021	0.022729		B	51	0.0141168	0.129316	0.0148169	0.00122108	14.7619	7.74299	0.00237544	0.0502801		B	89	0.0115677	0.117825	0.0173833	0.00460083	16.3333	8.49847	0.0026772	0.0634136		B	82	0.00504617	0.111687	0.0158114	0.000231209
A	212	0.000421551	0.10684	0.00665206	0.00277577	16.619	9.36903	0.00127644	0.0247189		B	107	0.000262039	0.103538	0.00668003	0.000495175	17.1905	9.66962	0.00145563	0.0230629		B	52	0.0102281	0.131475	0.00820054	0.000626192	14.8095	7.62641	0.00149556	0.031722		B	90	0.0179853	0.124967	0.0196949	0.00729942	15.9524	8.0135	0.00291234	0.0730568		B	83	0.00687595	0.114228	0.0139621	0.000272689
A	213	7.0304e-05	0.101946	0.00738217	0.00212399	17	9.81423	0.00140598	0.0248019		B	108	0.00419487	0.112533	0.0117378	0.000993532	16.2857	8.90304	0.00232138	0.030903		B	53	0.00355061	0.120983	0.0114621	0.000575159	15.619	8.27472	0.00200443	0.0379212		B	91	0.000885809	0.113325	0.0085067	0.00274619	16.8571	8.83634	0.00144054	0.0389293		B	84	0.00039548	0.104126	0.00915395	9.15272e-05
A	214	0.000946915	0.107983	0.0081934	0.00406375	16.5714	9.26495	0.00149378	0.0283321		B	109	0.000339304	0.110252	0.00467602	0.000366382	16.3333	9.08989	0.00108115	0.0207209		B	54	0.0020963	0.116358	0.0102507	0.000455688	16.1905	8.60246	0.00185866	0.0351882		B	92	0.00192714	0.111779	0.0108183	0.00243466	16.6667	8.95774	0.00180905	0.0429732		B	85	0.00108555	0.105713	0.0105409	0.000122068
A	215	0.0129816	0.11801	0.0133041	0.0117252	15.7143	8.48682	0.00219625	0.0410421		B	110	0.00944684	0.122982	0.0104972	0.00158756	15.3333	8.15383	0.00198019	0.0318783		B	55	0.000172166	0.110551	0.00633678	0.000238445	16.5714	9.0533	0.00124765	0.0265171		B	93	0.0157206	0.124096	0.0185853	0.00622081	15.6667	8.06907	0.00272141	0.0739057		B	86	0.00956029	0.113697	0.0153491	0.000215691
A	216	0.00123414	0.107633	0.00965361	0.00410855	16.5714	9.29439	0.00170779	0.0308337		B	111	0.00968196	0.133785	0.00992461	0.00375435	14.4762	7.5094	0.00168445	0.035917		B	56	0.00308918	0.116753	0.0113689	0.000579399	15.7619	8.5746	0.00196586	0.0389458		B	94	0.00793111	0.12214	0.0171983	0.00581972	16	8.20046	0.00259685	0.0654031		B	87	0.00260236	0.10773	0.00924642	0.000135374
A	217	0.000453722	0.105157	0.00843676	0.00384614	16.8095	9.51383	0.0015038	0.0291303		B	112	0.0142677	0.140465	0.0152686	0.00845741	14.1429	7.13894	0.0023195	0.0534497		B	57	0.00587679	0.121914	0.0175193	0.00118936	15.619	8.20939	0.00278066	0.0560678		B	95	0.00133807	0.110707	0.0108183	0.00195173	16.9048	9.04531	0.00185826	0.0399487		B	88	0.000365044	0.104193	0.00647249	6.04902e-05
A	218	0.00909872	0.116619	0.0133041	0.013812	15.8571	8.5797	0.00211988	0.0444484		B	113	0.0090945	0.127546	0.0125012	0.00423922	14.9524	7.84932	0.00208752	0.0398642		B	58	0.000675585	0.111299	0.00782779	0.000530886	16.381	8.99637	0.00140194	0.0334575		B	96	0.00938036	0.114086	0.0142395	0.00248772	16.2857	8.7792	0.00233705	0.0503203		B	89	0.00551096	0.110921	0.0126676	0.000143459
A	219	0.0128488	0.115252	0.0122495	0.00882883	15.9524	8.67908	0.00204039	0.0390372		B	114	0.00556777	0.133325	0.0110698	0.00505831	14.5714	7.50778	0.00179827	0.040029		B	59	0.00141578	0.110185	0.0113689	0.000665672	16.3333	9.08042	0.00196334	0.0387875		B	97	0.010044	0.120123	0.0145169	0.00390149	15.8571	8.34156	0.0022793	0.0560892		B	90	0.0127107	0.11998	0.0128525	0.000249201
A	220	0.000859529	0.105549	0.00957248	0.00358796	16.9524	9.47733	0.00168095	0.0311391		B	115	0.00731382	0.13349	0.0146961	0.0076232	15	7.51121	0.00228997	0.0483679		B	60	0.00909923	0.122205	0.0163079	0.00155104	15.3333	8.18777	0.00252056	0.0586763		B	98	0.00336354	0.115056	0.0111882	0.00224607	16.1905	8.70615	0.00190302	0.0418873		B	91	0.00366134	0.113437	0.010356	0.00014421
A	221	0.00360993	0.109107	0.0112761	0.00694704	16.619	9.17044	0.00190324	0.0362164		B	116	0.0231259	0.143363	0.0158412	0.0096245	14.4762	6.98874	0.00237423	0.0543918		B	61	0.00752745	0.120941	0.0164943	0.0013465	15.4762	8.27574	0.00258599	0.0568923		B	99	0.00029253	0.105023	0.00610264	0.000672038	17.1905	9.5337	0.00120782	0.0270565		B	92	0.000171766	0.107718	0.00582524	6.01806e-05
A	222	0.0150803	0.114098	0.013223	0.0109788	16.2857	8.77253	0.00215453	0.0422103		B	117	0.00371626	0.132078	0.00925661	0.00454281	15.1429	7.60511	0.00157586	0.0336394		B	62	0.00198011	0.110986	0.0111826	0.000596656	16.2857	9.01854	0.00195003	0.0382149		B	100	0.00154025	0.104569	0.00933888	0.000765959	17	9.57716	0.00175194	0.0332744		B	93	0.00591252	0.116966	0.0122977	0.00018692
A	223	0.00852743	0.107816	0.00973473	0.00370979	16.9048	9.28401	0.00173589	0.0317752		B	118	0.00164901	0.13216	0.00858861	0.0045433	14.619	7.58307	0.00147797	0.0322439		B	63	0.00827063	0.116823	0.0141646	0.00103334	15.4286	8.56984	0.00235461	0.0471563		B	101	0.00611159	0.113167	0.0140546	0.00150819	16	8.85261	0.00239275	0.0458695		B	94	0.0231826	0.128129	0.0128525	0.000412141
A	224	0.000967428	0.101554	0.00868013	0.00241355	17.5238	9.85852	0.0016003	0.0286135		B	119	0.0264686	0.147706	0.0159366	0.0121329	13.619	6.78586	0.00241512	0.0523436		B	64	0.00885444	0.122953	0.0166806	0.00153635	14.9048	8.14295	0.00263154	0.057837		B	102	0.000412303	0.106892	0.00656496	0.000565068	16.619	9.38271	0.00126503	0.0294975		B	95	0.000541838	0.117591	0.00638003	0.000156723
A	225	0.00606809	0.107783	0.00949136	0.0047529	17.0476	9.31378	0.00170764	0.0314384		B	120	0.0228605	0.152846	0.0115469	0.0125058	13.4286	6.55645	0.00183201	0.0410865		B	65	0.00257268	0.113039	0.0109962	0.0006789	15.7619	8.85155	0.00189806	0.0400452		B	103	0.00917273	0.118215	0.0145169	0.00173415	15.619	8.4883	0.00247003	0.0457908		B	96	0.0132203	0.12604	0.0134998	0.000520913
A	226	0.0107957	0.107582	0.0102215	0.00367487	17.0952	9.35232	0.00190392	0.0313641		B	121	0.0225012	0.159118	0.0171772	0.0119937	12.8571	6.29478	0.00255455	0.0560508		B	66	0.000201072	0.105306	0.00736185	0.000278581	16.4762	9.50778	0.00142589	0.0284591		B	104	0.00161413	0.116914	0.00795192	0.00145729	15.9524	8.57429	0.00145772	0.0327919		B	97	0.00343404	0.118479	0.00859917	0.000255292
A	227	0.00496469	0.100141	0.00924799	0.00145668	17.7143	10.0156	0.00183344	0.0277066		B	122	0.033227	0.165003	0.0133601	0.0145346	12.7619	6.06632	0.00205607	0.0450469		B	67	0.00128506	0.109085	0.00708228	0.000320475	15.8095	9.18749	0.00139596	0.0281115		B	105	0.00279846	0.125362	0.00693481	0.00247706	15.2857	8.02543	0.00126058	0.0321441		B	98	0.00452684	0.124921	0.00721221	0.000726367
A	228	0.0018641	0.0994447	0.00770666	0.00137417	18.0476	10.1138	0.00157386	0.0249797		B	123	0.0313169	0.162949	0.0136463	0.0134626	13.5714	6.14038	0.00213613	0.0425548		B	68	0.00753242	0.118999	0.010903	0.000881283	15	8.44069	0.00198558	0.0376225		B	106	0.0164705	0.128648	0.0159038	0.00490552	15.0952	7.78724	0.00250754	0.0560691		B	99	0.00632967	0.126273	0.0102635	0.000756851
A	229	0.00604994	0.103824	0.00900462	0.00226606	17.619	9.75655	0.00180282	0.0273891		B	124	0.0340795	0.156157	0.0136463	0.00803041	13.9048	6.40987	0.00209674	0.045942		B	69	0.000370545	0.110647	0.00577765	0.000276834	15.7143	9.06952	0.00119689	0.025803		B	107	0.0232059	0.138501	0.0148867	0.00726507	14.5714	7.23245	0.00229076	0.0546216		B	100	0.013885	0.133427	0.0126676	0.00191005
A	230	0.00408534	0.100056	0.00827452	0.00117352	17.9048	10.0784	0.00175228	0.025468		B	125	0.0166138	0.155389	0.0114515	0.00556938	14.2857	6.43935	0.00186078	0.0364905		B	70	0.00813113	0.120476	0.0142578	0.000949695	14.9524	8.33194	0.00248386	0.0455746		B	108	0.0159242	0.130654	0.0144244	0.0066106	15.5714	7.66445	0.00220165	0.0567494		B	101	0.00892625	0.12925	0.0118354	0.00134685
A	231	0.000420749	0.0924938	0.00600308	0.000460888	18.8571	10.8992	0.00139431	0.0210691		B	126	0.0106372	0.152135	0.0104972	0.00317221	14.1429	6.57954	0.00172084	0.0357662		B	71	0.000863389	0.11229	0.00736185	0.000309224	15.4286	8.92703	0.00144366	0.029708		B	109	0.0320543	0.136983	0.0145169	0.00754855	15	7.30828	0.00222457	0.05529		B	102	0.0271722	0.140723	0.0101711	0.00191106
A	232	0.00150255	0.0961268	0.00657094	0.000742599	18.4286	10.5219	0.00150527	0.0221567		B	127	0.0110427	0.150595	0.00973375	0.00312563	14.5714	6.64949	0.00162391	0.0328597		B	72	0.0052244	0.119234	0.0132327	0.000564912	14.6667	8.41161	0.00242051	0.0406122		B	110	0.00595122	0.127775	0.00813685	0.00381485	15.7143	7.84152	0.00139105	0.0354515		B	103	0.00394403	0.130659	0.0087841	0.00181148
A	233	0.0043394	0.098563	0.00730105	0.000554405	18.1429	10.3492	0.00172509	0.0226451		B	128	0.00830737	0.151026	0.0128829	0.002652	14.1429	6.62745	0.00203456	0.040353		B	73	0.000533114	0.113089	0.00792098	0.000190527	14.9048	8.87606	0.00160977	0.0285173		B	111	0.0202667	0.135643	0.0100786	0.00665683	15.0476	7.38299	0.00165225	0.0403085		B	104	0.00917156	0.135614	0.0122053	0.00325981
A	234	0.00214767	0.0938987	0.00543522	0.000326254	18.619	10.8203	0.00145047	0.0195911		B	129	0.0073582	0.149089	0.0104018	0.00265457	14.1429	6.71734	0.00170328	0.0355434		B	74	0.00383293	0.11953	0.0108098	0.000350485	14.3333	8.4118	0.00214105	0.0331417		B	112	0.0351735	0.146355	0.0159963	0.0119626	14.0952	6.84216	0.00243105	0.0551461		B	105	0.0260212	0.149528	0.0149792	0.0079314
A	235	0.000571178	0.0918515	0.00332603	0.000340134	18.9524	11.1635	0.00097394	0.0169585		B	130	0.0277955	0.150621	0.0139326	0.00313804	14.0952	6.64758	0.00215883	0.0442179		B	75	0.000578651	0.111526	0.00410027	0.000116198	15.1429	9.00429	0.000983024	0.0216416		B	113	0.0361603	0.147929	0.0106334	0.0164055	13.9524	6.77513	0.00172237	0.0407661		B	106	0.0125881	0.14227	0.0098012	0.0043099
B	70	0.0150728	0.158853	0.00900462	0.0237672	12.8095	6.30867	0.00136259	0.0407514		B	131	0.031201	0.161034	0.012024	0.00459666	13.1905	6.22235	0.0018967	0.0406302		B	76	0.00561548	0.121921	0.0105302	0.000468744	14.5238	8.22924	0.00201471	0.0343676		B	114	0.0210127	0.155241	0.0132224	0.0134267	13.1905	6.45298	0.00207318	0.0475229		B	107	0.0299556	0.153809	0.0120203	0.0102949
B	71	0.0490855	0.164271	0.0180092	0.05698	12.7619	6.09126	0.0024605	0.0684259		B	132	0.0208826	0.160915	0.0153641	0.00535828	13.2381	6.22512	0.00237103	0.0464631		B	77	0.00261638	0.120212	0.00792098	0.00061048	15.0952	8.32839	0.00143787	0.0337113		B	115	0.030427	0.157297	0.0143319	0.0255018	13.381	6.36292	0.00216849	0.0518724		B	108	0.0428735	0.158719	0.015534	0.0228893
B	72	0.0404744	0.16541	0.0120873	0.0536643	12.2381	6.05208	0.00171815	0.0532772		B	133	0.0353714	0.153521	0.0144098	0.00344547	13.619	6.52543	0.00227788	0.0451281		B	78	0.00634671	0.121874	0.0139782	0.0012214	14.8571	8.21293	0.00230368	0.0488034		B	116	0.0152681	0.151219	0.0119279	0.0162628	13.9048	6.61701	0.00186917	0.0448923		B	109	0.018349	0.151018	0.00970874	0.0125375
B	73	0.0186539	0.161014	0.0122495	0.0497961	12.5714	6.22122	0.00172727	0.0536158		B	134	0.0220685	0.153658	0.00906575	0.00185436	13	6.53593	0.00163694	0.0305017		B	79	0.00722214	0.126949	0.0155624	0.00171305	14.6667	7.88566	0.00241697	0.0572288		B	117	0.0351163	0.149614	0.014147	0.0136909	14.1429	6.69172	0.00217458	0.0505414		B	110	0.0221469	0.149831	0.0120203	0.00506898
B	74	0.0247182	0.157329	0.0118439	0.0412418	13.0952	6.36311	0.00169351	0.0510063		B	135	0.0350891	0.162803	0.0115469	0.00489367	12.4286	6.16719	0.0018783	0.0389389		B	80	0.0170851	0.132314	0.0141646	0.00145696	14.381	7.57497	0.00228808	0.0501966		B	118	0.0254174	0.15324	0.0128525	0.0121032	13.4762	6.53907	0.0020285	0.0452355		B	111	0.0143825	0.153195	0.0124827	0.00391843
B	75	0.0182882	0.158923	0.0114383	0.0348954	12.7143	6.30064	0.00165558	0.0485073		B	136	0.0541441	0.162875	0.0177498	0.00778778	12.9524	6.14677	0.00264337	0.0564446		B	81	0.0128536	0.125824	0.0141646	0.000986117	15.2381	7.95844	0.0023575	0.0474953		B	119	0.0200261	0.149569	0.0124827	0.00709457	13.7143	6.70171	0.00200095	0.0442371		B	112	0.00445633	0.148007	0.0110957	0.00249186
B	76	0.0315866	0.155208	0.0106271	0.0255134	12.5714	6.44926	0.00159657	0.0438647		B	137	0.0272114	0.151743	0.0116423	0.00381707	13.1429	6.61027	0.00194312	0.0391439		B	82	0.0224394	0.12995	0.0105302	0.000836426	15.1905	7.71559	0.00191213	0.0365457		B	120	0.00753603	0.139182	0.00702728	0.00252961	14.2857	7.19593	0.00129229	0.0295646		B	113	0.00253685	0.149631	0.00961627	0.00198178
B	77	0.0297193	0.150985	0.0130608	0.0346135	13.3333	6.62708	0.00195571	0.0498667		B	138	0.0113154	0.143758	0.0127875	0.00520144	13.7619	6.97309	0.00202148	0.0443612		B	83	0.00359985	0.11852	0.0084801	0.000361197	16.0952	8.44889	0.00168224	0.0299029		B	121	0.00323375	0.136943	0.00869163	0.00168528	14.0476	7.31965	0.00153622	0.0334852		B	114	0.020822	0.154331	0.0132224	0.00218724
B	78	0.000736476	0.133644	0.0035694	0.00848382	14.2857	7.4856	0.000712122	0.0232401		B	139	0.0319443	0.148118	0.0143143	0.00772362	13.9048	6.75809	0.0021259	0.0547999		B	84	0.00184321	0.115397	0.00456621	0.000203849	16.381	8.69201	0.00106176	0.0222241		B	122	0.0109482	0.136913	0.010356	0.00190306	14.0476	7.32344	0.0017351	0.0403745		B	115	0.0250991	0.148477	0.0116505	0.00146973
B	79	0.0155628	0.139397	0.0149266	0.030028	13.9048	7.17677	0.00224096	0.0530098		B	140	0.0257826	0.139865	0.0181315	0.0149629	14.7619	7.15507	0.00256669	0.0708776		B	85	0.0253083	0.127752	0.0093188	0.000682201	15.4286	7.86693	0.00185361	0.0310349		B	123	0.0176551	0.143892	0.0139621	0.00227328	13.4286	6.96791	0.00224694	0.0481373		B	116	0.0304298	0.160894	0.0152566	0.0028353
B	80	0.00704928	0.128242	0.010546	0.0160234	14.5714	7.80628	0.0016654	0.0389841		B	141	0.0200709	0.135782	0.0157458	0.0121852	14.9048	7.37255	0.00231478	0.0610978		B	86	0.0194343	0.129967	0.00959836	0.00124176	15.381	7.72379	0.00189559	0.0299394		B	124	0.0182903	0.15055	0.0122053	0.00407146	13.0952	6.66214	0.00198109	0.0427267		B	117	0.015057	0.154178	0.0131299	0.00308961
B	81	0.0124004	0.134178	0.0128174	0.0303022	14.2857	7.4551	0.00187719	0.0516827		B	142	0.0282289	0.128328	0.0189904	0.0157251	15.8095	7.80055	0.00280973	0.0679046		B	87	0.0191132	0.136111	0.0103439	0.00161903	14.7619	7.39186	0.00196358	0.03219		B	125	0.0166497	0.146261	0.0137772	0.00393333	13.7619	6.84947	0.00215709	0.0490382		B	118	0.0170821	0.144911	0.00943135	0.00140946
B	82	0.0259971	0.146054	0.0171169	0.0504241	13.9048	6.84927	0.00233855	0.0717688		B	143	0.0203768	0.123261	0.0185132	0.0117801	16.1429	8.12263	0.00284528	0.0620434		B	88	0.0206402	0.142692	0.0100643	0.00413787	14.0476	7.05284	0.00191384	0.0315813		B	126	0.0396712	0.149162	0.0171983	0.00353486	13.0952	6.71928	0.00259193	0.0605772		B	119	0.0164107	0.149019	0.0131299	0.00171366
B	83	0.016838	0.134297	0.0162245	0.05182	14.9048	7.44885	0.00221601	0.0732206		B	144	0.00909245	0.117602	0.0168909	0.00752701	16.7143	8.51513	0.00276572	0.0506631		B	89	0.0424584	0.149473	0.00820054	0.00731175	13.381	6.74746	0.00156971	0.0294631		B	127	0.0358674	0.158646	0.0121128	0.00414739	12.1905	6.32353	0.00191488	0.0457397		B	120	0.0283579	0.158582	0.0125751	0.00231739
B	84	0.0254346	0.141481	0.0150077	0.0489254	14.7143	7.07163	0.00205093	0.0698814		B	145	0.00164004	0.108865	0.0103063	0.00272747	17.619	9.19496	0.00189007	0.0325009		B	90	0.0529193	0.151078	0.0116485	0.00318694	13.619	6.66751	0.00208745	0.0359629		B	128	0.0231046	0.15671	0.0118354	0.00601976	12.8095	6.39408	0.00187096	0.0446114		B	121	0.0188361	0.153159	0.0098012	0.00210739
B	85	0.0151527	0.13072	0.0164679	0.0447021	15.6667	7.65361	0.00231258	0.070418		B	146	0.000529682	0.108487	0.00734803	0.00186968	17.5714	9.23876	0.00141467	0.0270416		B	91	0.0252479	0.153669	0.0118349	0.00350553	13	6.54114	0.00204252	0.0378873		B	129	0.0218289	0.148267	0.0138696	0.00385135	13.3333	6.76357	0.00217654	0.0496737		B	122	0.0224835	0.149107	0.0124827	0.0015955
B	86	0.00805874	0.122132	0.0118439	0.0175711	16.4762	8.19932	0.00191137	0.0440305		B	147	0.00744428	0.119336	0.00820689	0.00396371	16.5714	8.41855	0.00148949	0.0322692		B	92	0.00773084	0.142982	0.0077346	0.00137286	13.8571	7.00475	0.00144755	0.0292468		B	130	0.0243144	0.14575	0.0119279	0.00195004	12.9524	6.88109	0.00196639	0.0439628		B	123	0.0426009	0.152654	0.0126676	0.00151887
B	87	0.00921156	0.122972	0.00648982	0.00584567	16.4286	8.22009	0.00119406	0.0269618		B	148	0.0101487	0.118234	0.0134555	0.00530914	16.7619	8.47924	0.00228307	0.0423212		B	93	0.00825677	0.146456	0.0104371	0.00246001	13.1905	6.83347	0.00177562	0.0374931		B	131	0.0358788	0.141007	0.0147943	0.00247885	13.6667	7.11503	0.00237002	0.0496356		B	124	0.0295347	0.144745	0.0139621	0.00121831
B	88	0.00060353	0.11529	0.00543522	0.00618677	17.0476	8.70244	0.00104088	0.0252107		B	149	0.00208034	0.111598	0.00620288	0.00170796	17.2381	9.00449	0.0012501	0.0244994		B	94	0.0216883	0.143869	0.0132327	0.00256508	13.5714	6.95834	0.00209959	0.0479588		B	132	0.0336092	0.141492	0.0147018	0.00318461	13.8571	7.0834	0.00224716	0.0548345		B	125	0.0358378	0.150278	0.0204346	0.00200641
B	89	0.00450606	0.119313	0.0129796	0.0218509	16.7143	8.38655	0.00202837	0.0488871		B	150	0.00218357	0.113867	0.00877946	0.000936347	16.6667	8.80313	0.0016574	0.0286856		B	95	0.0191535	0.148741	0.0127668	0.00425227	12.9524	6.72966	0.0019717	0.0496072		B	133	0.0224988	0.131828	0.0134073	0.00398069	14.8095	7.59908	0.00202985	0.0571729		B	126	0.0154747	0.139552	0.0113731	0.00101346
B	90	0.00736138	0.122276	0.0106271	0.0187162	16.4762	8.18318	0.00167903	0.0420924		B	151	0.00933686	0.115969	0.0167955	0.00309508	16.7143	8.63537	0.00279324	0.047332		B	96	0.0328704	0.157906	0.0142578	0.00600666	12.4286	6.34237	0.00223809	0.0482368		B	134	0.0224095	0.129305	0.0139621	0.00230949	14.7143	7.74914	0.00220289	0.0522442		B	127	0.0291974	0.139662	0.0168285	0.00126588
B	91	0.000511543	0.111666	0.00616533	0.00814798	17.3333	8.95936	0.00109813	0.0277116		B	152	0.00262862	0.109857	0.0125012	0.00109559	17.0476	9.11728	0.00220733	0.035933		B	97	0.0518012	0.156564	0.0145373	0.00358767	12.8571	6.3967	0.00228136	0.0503087		B	135	0.0203756	0.121934	0.0159963	0.00301824	15.5714	8.21627	0.00248774	0.0606681		B	128	0.0129503	0.127353	0.0134073	0.000582565
B	92	0.00546126	0.116181	0.0133041	0.0181411	16.6667	8.61605	0.0021117	0.04703		B	153	0.00151277	0.114512	0.00906575	0.000653514	16.4762	8.74788	0.0016798	0.0289179		B	98	0.022683	0.150832	0.0175193	0.00470875	13.0476	6.63461	0.00256702	0.0666331		B	136	0.00915413	0.114845	0.016736	0.00200022	16.0476	8.72538	0.00271727	0.0573927		B	129	0.0134989	0.123337	0.0178456	0.0006588
B	93	0.00623742	0.124286	0.0154133	0.0379746	15.9048	8.05013	0.00220964	0.0635715		B	154	0.0158745	0.126315	0.0118332	0.00155431	15.6667	7.94055	0.00203081	0.0369619		B	99	0.0283924	0.157254	0.0146305	0.00534093	12.3333	6.36642	0.00221963	0.0552992		B	137	0.00923987	0.111602	0.0176607	0.00165735	16.4286	8.97883	0.00295565	0.0549482		B	130	0.00967888	0.120442	0.0171983	0.000418801
B	94	0.00285439	0.117024	0.0104648	0.0196313	16.6667	8.55293	0.00166615	0.0405581		B	155	0.023643	0.126161	0.0150778	0.00339591	15.8571	7.96288	0.00244642	0.0465949		B	100	0.0212994	0.160586	0.00950517	0.00306378	11.7619	6.23465	0.00161524	0.0362755		B	138	0.00340404	0.107065	0.0102635	0.000448743	16.619	9.35645	0.00195326	0.0354215		B	131	0.00168255	0.112455	0.0118354	0.00022861
B	95	0.00204683	0.112439	0.00973473	0.0117988	16.7619	8.89746	0.00161737	0.0353624		B	156	0.00302416	0.116457	0.0116423	0.00148523	16.4762	8.60607	0.00203406	0.0356462		B	101	0.0142258	0.150911	0.00969155	0.0022187	12.5238	6.63144	0.00162549	0.0392545		B	139	0.00186523	0.108599	0.00952381	0.000609767	16.4762	9.22127	0.00176218	0.0349718		B	132	0.000813343	0.116532	0.00702728	0.000170111
B	96	0.0103782	0.122651	0.0124929	0.0256161	15.7619	8.15754	0.00185998	0.05233		B	157	0.00393472	0.116911	0.00811146	0.000673697	16.1905	8.57095	0.00150748	0.0281601		B	102	0.0146666	0.143989	0.0159351	0.00296943	13.1429	6.948	0.00245652	0.0588383		B	140	0.00967986	0.118379	0.0102635	0.000905287	15.619	8.46898	0.0018184	0.0389096		B	133	0.0204089	0.130107	0.0111882	0.000486834
B	97	0.00960046	0.123024	0.0137097	0.0302555	15.9048	8.13142	0.00204404	0.0530016		B	158	0.0175921	0.130008	0.0155549	0.00193017	15.1905	7.71161	0.00251579	0.044874		B	103	0.0187869	0.143651	0.0116485	0.00183152	12.619	6.96524	0.00196928	0.0440523		B	141	0.00901185	0.115048	0.0119279	0.0003359	15.7143	8.71715	0.00226781	0.035871		B	134	0.0183211	0.124544	0.0149792	0.000395162
B	98	0.00156415	0.110732	0.00924799	0.010957	16.9048	9.03334	0.00157522	0.0330684		B	159	0.00345131	0.126423	0.0123103	0.00168359	15.2857	7.931	0.00206418	0.0391134		B	104	0.0165776	0.142376	0.0160283	0.00390092	12.9524	7.02842	0.0024153	0.0636386		B	142	0.00253406	0.111345	0.0074896	0.00015613	15.8095	9.01165	0.00159206	0.0273249		B	135	0.00288854	0.116558	0.00859917	0.00017413
B	99	0.00464112	0.112205	0.0110327	0.0099567	16.3333	8.91742	0.00183205	0.0370848		B	160	0.0233144	0.137985	0.0165092	0.00226136	14.4762	7.263	0.00261856	0.0489986		B	105	0.0321693	0.150293	0.0200354	0.00593221	12.7143	6.65698	0.00289042	0.0760959		B	143	0.000302373	0.110752	0.00462321	8.7627e-05	15.7619	9.05437	0.00109636	0.0222966		B	136	0.00363223	0.121613	0.00730467	0.000247415
B	100	0.00797021	0.119277	0.0116006	0.0156756	15.5238	8.39742	0.00184165	0.0413493		B	161	0.0477321	0.141105	0.0153641	0.00236412	14.6667	7.10268	0.00242356	0.0473453		B	106	0.0152482	0.14047	0.0159351	0.00406019	13.5238	7.12245	0.00233155	0.0662799		B	144	0.0124173	0.122167	0.0109108	0.000343369	14.8095	8.21082	0.00213731	0.033677		B	137	0.018675	0.129536	0.014147	0.00055124
B	101	0.00405531	0.114827	0.0113572	0.0130453	16.1429	8.71461	0.00187588	0.0371937		B	162	0.00751505	0.128961	0.0127875	0.00180928	15.4286	7.77269	0.00212956	0.0397818		B	107	0.0233374	0.140595	0.0141646	0.00357878	13.4762	7.11611	0.00216043	0.0570038		B	145	0.00428877	0.115997	0.00915395	0.000217181	15.2381	8.63292	0.00180764	0.0307549		B	138	0.00334198	0.12491	0.0087841	0.000332347
B	102	0.00021368	0.103842	0.00584084	0.00406825	17.1429	9.63495	0.0011296	0.0233416		B	163	0.00829326	0.132562	0.0122149	0.00118289	14.9524	7.57009	0.00212862	0.0362799		B	108	0.0183547	0.13076	0.0121144	0.0016546	14.3333	7.65819	0.00199745	0.0449586		B	146	0.00319673	0.120905	0.00767453	0.000254725	14.6667	8.29071	0.001548	0.0281037		B	139	0.00302192	0.127872	0.0087841	0.000454244
B	103	0.00019934	0.102732	0.00624645	0.00302883	17.2381	9.73749	0.00119227	0.0243524		B	164	0.0187741	0.143621	0.011356	0.00192074	14.0952	6.98807	0.00190619	0.0375359		B	109	0.012917	0.12437	0.0150964	0.00160333	14.5714	8.05163	0.00256057	0.0470536		B	147	0.0165807	0.133212	0.012945	0.000938402	13.8571	7.52492	0.00227746	0.0417481		B	140	0.0215598	0.139105	0.0138696	0.00102812
B	104	0.00346673	0.110527	0.0103026	0.00613601	16.2381	9.05378	0.00176772	0.0331699		B	165	0.0276555	0.138916	0.0152686	0.00263102	14.7143	7.22101	0.00246539	0.046499		B	110	0.0055139	0.119494	0.0109962	0.000665048	15.1429	8.37583	0.00203651	0.0349099		B	148	0.0133361	0.12611	0.0117429	0.000631704	14.4286	7.94637	0.00215348	0.0374872		B	141	0.0136598	0.137161	0.0136847	0.000887488
B	105	0.000338499	0.108177	0.00778778	0.00565315	16.381	9.24653	0.00137758	0.0281585		B	166	0.00568784	0.126684	0.0122149	0.000884588	15.381	7.9165	0.00224399	0.0345267		B	111	0.000383539	0.109323	0.0077346	0.0002471	15.7143	9.15413	0.00158088	0.0270972		B	149	0.00255279	0.119102	0.00665742	0.000230441	14.9524	8.41433	0.00136723	0.0263585		B	142	0.0062406	0.130772	0.0113731	0.000665668
B	106	0.00835676	0.117644	0.0115194	0.0108893	15.381	8.5088	0.00188808	0.0370075		B	167	0.00382094	0.124294	0.00897032	0.000795507	15.1905	8.06461	0.00183119	0.0272287		B	112	0.000592346	0.112585	0.00782779	0.000261986	15.381	8.8919	0.00160219	0.0267679		B	150	0.00924435	0.128736	0.00887656	0.000563985	14.0476	7.78012	0.00166862	0.0324367		B	143	0.00757029	0.136808	0.0104485	0.000853404
B	107	0.00199555	0.116898	0.00941024	0.00957861	15.7143	8.55934	0.0015787	0.0326066		B	168	0.000693453	0.116842	0.00715717	0.000292806	15.9524	8.57582	0.00154953	0.0236336		B	113	0.00862981	0.122247	0.010903	0.000882982	14.7619	8.19504	0.00200955	0.0347011		B	151	0.0226195	0.142041	0.0142395	0.00170982	13.1905	7.05668	0.00229346	0.0497205		B	144	0.0251481	0.149854	0.0149792	0.00166059
B	108	0.000858203	0.123284	0.00681431	0.010419	14.9524	8.11382	0.00116535	0.0297512		B	169	0.00138061	0.119532	0.0065846	0.000497658	15.619	8.41454	0.00145404	0.0228423		B	114	0.00824652	0.116858	0.0122076	0.000641755	14.9524	8.56267	0.00231826	0.0354109		B	152	0.024252	0.147126	0.0154415	0.00183088	12.6667	6.81489	0.00244233	0.0522869		B	145	0.0182303	0.148141	0.0156264	0.00165946
B	109	0.00683969	0.129466	0.012574	0.0246069	14.9048	7.72791	0.00191333	0.0462461		B	170	0.00558148	0.126348	0.00639374	0.000731094	14.9524	7.95677	0.00141757	0.0229798		B	115	0.00118277	0.111924	0.00670953	0.000264298	15.4762	8.94045	0.00141191	0.0250427		B	153	0.0317782	0.150392	0.0147943	0.0025291	12.619	6.66445	0.00227694	0.0546913		B	146	0.027374	0.159254	0.0140546	0.00212636
B	110	0.0051136	0.134995	0.0103026	0.0267788	14.8571	7.41008	0.00155129	0.0453474		B	171	0.00296473	0.131142	0.00648917	0.000884443	14.5714	7.69262	0.00137986	0.0242047		B	116	0.00457484	0.120487	0.00913242	0.000973275	14.6667	8.3078	0.00174602	0.0300587		B	154	0.0213314	0.140402	0.0163662	0.00208593	13.4286	7.13592	0.0026004	0.0543963		B	147	0.0265194	0.151919	0.0168285	0.00187817
B	111	0.0179166	0.131306	0.0155756	0.038552	15.6667	7.62254	0.00222782	0.0613839		B	172	0.0178213	0.138374	0.0144098	0.00252471	14.2381	7.24878	0.00255356	0.0401271		B	117	0.0083908	0.122256	0.0118349	0.00138324	14.619	8.19131	0.0021535	0.0359602		B	155	0.00255443	0.135198	0.00665742	0.000776239	13.619	7.4123	0.00120773	0.0321042		B	148	0.0169991	0.144844	0.0142395	0.00117912
B	112	0.0227253	0.141778	0.0133853	0.0396001	14.7619	7.05873	0.0018907	0.0604343		B	173	0.0138291	0.136598	0.0128829	0.00277653	14.3333	7.33944	0.00214298	0.0415219		B	118	0.00452588	0.125329	0.00978474	0.00178756	14.5714	7.98481	0.00178905	0.0335168		B	156	0.0163302	0.140746	0.0134073	0.00139645	13.2381	7.12242	0.00218912	0.0469499		B	149	0.0232693	0.151949	0.0139621	0.001329
B	113	0.0171546	0.133668	0.0107893	0.0168602	15.5714	7.4882	0.00170759	0.0406402		B	174	0.0179123	0.137216	0.0156503	0.00579032	14.7143	7.29764	0.00245308	0.0514615		B	119	0.00816972	0.129312	0.0100643	0.00266646	14.1429	7.74103	0.00178554	0.0344013		B	157	0.022454	0.139115	0.0134998	0.00172506	13.5238	7.2024	0.00216345	0.0495676		B	150	0.0211496	0.152644	0.0152566	0.00178905
B	114	0.0159924	0.13506	0.00949136	0.0176662	15.2381	7.41024	0.00150283	0.0385091		B	175	0.014281	0.133367	0.0161275	0.00889424	15.0952	7.50959	0.00246565	0.056796		B	120	0.0154706	0.131243	0.0113689	0.0024737	14	7.64085	0.00199956	0.0369269		B	158	0.00651513	0.130894	0.0098012	0.00103215	13.9048	7.66463	0.00170088	0.0379732		B	151	0.0153139	0.141607	0.0125751	0.00106599
B	115	0.0240124	0.146531	0.0137909	0.036185	14.2381	6.82834	0.00198137	0.0553077		B	176	0.00774379	0.124948	0.0136463	0.00869318	15.7619	8.01193	0.00214944	0.0503516		B	121	0.0140278	0.135904	0.0136054	0.00342413	13.619	7.36483	0.00226867	0.0447112		B	159	0.00370321	0.1334	0.011558	0.000832884	13.6667	7.5141	0.00201981	0.0390334		B	152	0.00753277	0.135865	0.0101711	0.000538593
B	116	0.0144706	0.145532	0.00859901	0.0219838	14.2381	6.87483	0.00134936	0.037996		B	177	0.0147342	0.1277	0.0187995	0.0156099	15.7143	7.83586	0.0027734	0.0680047		B	122	0.0161441	0.140842	0.0143509	0.0067566	13.5714	7.10521	0.00227999	0.0486498		B	160	0.00412334	0.131101	0.0087841	0.000642743	13.619	7.65465	0.0016265	0.0326098		B	153	0.00614387	0.132271	0.00933888	0.000430774
B	117	0.0200704	0.154862	0.0141154	0.0454574	13.5238	6.46053	0.00198405	0.0585545		B	178	0.0011972	0.115822	0.00839775	0.00645039	16.7143	8.63861	0.00143403	0.0373419		B	123	0.0211829	0.148622	0.0136986	0.00893969	12.8095	6.73367	0.00209315	0.0509492		B	161	0.00429943	0.130542	0.00702728	0.000373833	13.8571	7.69847	0.001363	0.0280544		B	154	0.00841466	0.139868	0.0108183	0.000531037
B	118	0.0305589	0.160602	0.0167113	0.060846	12.8571	6.23161	0.00229212	0.0656988		B	179	0.00709287	0.116371	0.0174635	0.010057	16.7619	8.59977	0.00282787	0.0543138		B	124	0.0265483	0.159527	0.015376	0.0151655	12.0952	6.275	0.00227786	0.0565564		B	162	0.0195644	0.14216	0.0120203	0.000906632	13.0476	7.06158	0.00207556	0.0403471		B	155	0.00407393	0.13726	0.00906149	0.000580276
B	119	0.0207479	0.157885	0.0106271	0.0370735	13.0476	6.3378	0.0015981	0.0450712		B	180	0.000370793	0.106494	0.00543945	0.00266715	17.5238	9.40166	0.0011318	0.0248975		B	125	0.025807	0.159283	0.0124872	0.00721214	12	6.28488	0.001919	0.0482815		B	163	0.0353916	0.148839	0.0107258	0.00112893	12.5238	6.74776	0.00186712	0.0385497		B	156	0.00998138	0.146139	0.00933888	0.000751681
B	120	0.0244126	0.157873	0.010546	0.024216	13.4286	6.33796	0.00162072	0.04233		B	181	0.000187647	0.105475	0.00687089	0.00119004	17.619	9.5093	0.0013571	0.0268342		B	126	0.0217123	0.149543	0.0149101	0.00631888	12.7619	6.69332	0.00226699	0.0556389		B	164	0.00901129	0.139269	0.00952381	0.00100481	13.1429	7.19945	0.001735	0.0357436		B	157	0.035247	0.155605	0.00832178	0.00173032
B	121	0.0255904	0.156921	0.0123307	0.0137491	13.3333	6.37901	0.00196627	0.0400783		B	182	0.00266669	0.112654	0.0115469	0.00423314	16.9524	8.8956	0.00200732	0.0390758		B	127	0.0330252	0.153426	0.016867	0.00879734	12.6667	6.5225	0.00259268	0.0563456		B	165	0.0298316	0.14438	0.0189552	0.0019008	12.9048	6.94239	0.00302021	0.0570932		B	158	0.0318537	0.15314	0.0147018	0.00158672
B	122	0.00529655	0.145822	0.0064087	0.0069319	14.0476	6.86493	0.00114311	0.0267624		B	183	0.000235693	0.106101	0.00830232	0.00248021	17.7619	9.43621	0.00153215	0.0302554		B	128	0.0282515	0.158014	0.0122076	0.00419517	12.1429	6.33734	0.00204692	0.0415008		B	166	0.0124719	0.135294	0.0113731	0.00120993	13.5714	7.40777	0.00191647	0.0414371		B	159	0.0209857	0.143816	0.0134998	0.00117812
B	123	0.00507075	0.145853	0.00811227	0.00590288	13.8095	6.86201	0.00139787	0.0298061		B	184	0.00515982	0.109406	0.0125012	0.00453895	17.2857	9.15679	0.00216738	0.0398676		B	129	0.0305072	0.153292	0.0149101	0.00410903	12.3333	6.52772	0.00234297	0.0539539		B	167	0.0221117	0.134531	0.0146093	0.00218441	14.0952	7.46084	0.00229823	0.0523547		B	160	0.0212908	0.142068	0.0154415	0.00128087
B	124	0.0275242	0.156533	0.0124118	0.0133353	13.0952	6.39255	0.0019034	0.0437661		B	185	0.00400965	0.108293	0.0139326	0.00258688	17.5714	9.24468	0.00247373	0.0391984		B	130	0.0203524	0.143936	0.0141646	0.00437179	13.1905	6.95266	0.0022937	0.0495517		B	168	0.0223675	0.129713	0.0123902	0.002112	14.6667	7.73638	0.0019763	0.0486786		B	161	0.0250617	0.136554	0.0163662	0.00120091
B	125	0.0119752	0.149727	0.0103837	0.0153276	13.5238	6.68224	0.00157232	0.0423215		B	186	0.00105394	0.102271	0.00763432	0.00119954	18.1905	9.78633	0.00154873	0.026497		B	131	0.00615396	0.142869	0.00969155	0.00257566	13.1905	7.00718	0.00177382	0.0340081		B	169	0.00999287	0.120155	0.0149792	0.00174721	15.381	8.33675	0.00247161	0.051428		B	162	0.0182727	0.129734	0.0156264	0.000865689
B	126	0.0330017	0.160029	0.0142776	0.0221955	12.8095	6.25245	0.00207002	0.0523558		B	187	5.36e-05	0.0982843	0.00505773	0.0003476	18.619	10.1854	0.00112235	0.0218117		B	132	0.00502974	0.137754	0.00745504	0.000924535	13.381	7.27099	0.00151542	0.0267012		B	170	0.0156349	0.121771	0.0169209	0.00301733	15.381	8.22441	0.00261391	0.0618508		B	163	0.0140944	0.128603	0.0154415	0.000840619
B	127	0.0335553	0.161236	0.0137909	0.0274829	13.2381	6.20459	0.00201094	0.0513299		B	188	0.00230375	0.105734	0.012024	0.00133125	17.7619	9.47237	0.00220229	0.0357747		B	133	0.010493	0.146161	0.00913242	0.00233774	12.8571	6.86544	0.00171463	0.0306456		B	171	0.00117621	0.109828	0.00887656	0.00117483	16.381	9.11493	0.00154855	0.0387076		B	164	0.00551674	0.117017	0.0135922	0.000436832
B	128	0.0324252	0.152388	0.0101403	0.0266966	13.9048	6.56624	0.00149378	0.0461464		B	189	0.00576787	0.10955	0.0125966	0.00185351	17.4286	9.15622	0.00233277	0.037504		B	134	0.043774	0.158679	0.00978474	0.00323913	12.0476	6.32411	0.00177884	0.0323247		B	172	0.00625575	0.112608	0.0162737	0.00231845	16.5714	8.89376	0.00264559	0.0553838		B	165	0.00920918	0.116695	0.0150717	0.00038332
B	129	0.0341199	0.156087	0.0137909	0.0282239	13.1905	6.41178	0.00197676	0.0543913		B	190	0.000131873	0.100204	0.00438973	0.00035538	18.2381	10.0105	0.00107579	0.0203437		B	135	0.0427574	0.1617	0.0116485	0.0028603	11.5714	6.20212	0.00200197	0.0392392		B	173	0.000248005	0.103934	0.00591771	0.000909903	17.381	9.62987	0.00114111	0.0293239		B	166	0.00392468	0.109184	0.0117429	0.000174431
B	130	0.0253216	0.160891	0.0127363	0.0332163	12.9524	6.21952	0.00182028	0.0523227		B	191	0.000713163	0.102412	0.00582117	0.000463863	18	9.78051	0.00131141	0.0228037		B	136	0.00278387	0.145398	0.00652316	0.00112277	12.4286	6.88948	0.00126554	0.0284712		B	174	0.000922518	0.106206	0.00943135	0.00160911	17.3333	9.43356	0.00166752	0.037067		B	167	0.00233565	0.110684	0.00989367	0.00013503
B	131	0.0308702	0.157069	0.01517	0.0466687	13.1905	6.37252	0.0020965	0.0631668		B	192	0.00595932	0.112867	0.0149823	0.00201173	17.0952	8.88234	0.00261738	0.0425135		B	137	0.0295022	0.152347	0.0149101	0.00365067	12.2381	6.57394	0.00236906	0.0537966		B	175	0.00378772	0.110545	0.0121128	0.00155476	16.619	9.05982	0.00207972	0.0442404		B	168	0.00707515	0.115622	0.0111882	0.000225348
B	132	0.0269731	0.149324	0.013872	0.0365254	13	6.69912	0.00197859	0.0569016		B	193	0.0159814	0.120536	0.0164138	0.00564512	16.5238	8.31301	0.00270317	0.0499346		B	138	0.0162078	0.14113	0.0141646	0.002742	12.9048	7.09263	0.00229968	0.0525752		B	176	0.00034193	0.101512	0.00702728	0.000566683	17.4286	9.86778	0.00138022	0.0301827		B	169	0.000647237	0.109751	0.00758206	0.000128895
B	133	0.0288471	0.146031	0.0111138	0.0134158	12.7143	6.84968	0.00174385	0.0397232		B	194	0.000329935	0.112499	0.00553488	0.00109819	16.9048	8.90829	0.00111871	0.025159		B	139	0.0262012	0.144109	0.0161215	0.00421256	12.9048	6.94194	0.00249633	0.0601183		B	177	0.00137684	0.102879	0.00785945	0.000729708	17.2381	9.74683	0.0015192	0.0327566		B	170	0.00134926	0.107757	0.00739713	0.00014312
B	134	0.0116491	0.140035	0.0102215	0.0240226	13.381	7.14367	0.00155776	0.0427493		B	195	0.0061906	0.120813	0.0114515	0.00246079	16.0952	8.31978	0.00200932	0.0361448		B	140	0.0176692	0.136355	0.0149101	0.00346406	13.5714	7.33678	0.00229916	0.0586951		B	178	0.00715986	0.104572	0.0120203	0.000533012	16.9048	9.57892	0.00239495	0.0371669		B	171	0.00749642	0.114109	0.0134073	0.000239108
B	135	0.0334235	0.148054	0.0153322	0.044568	13.8095	6.75809	0.00211899	0.0661064		B	196	0.0131075	0.126451	0.0138372	0.00509286	15.7619	7.92652	0.00227845	0.0450786		B	141	0.0138457	0.129731	0.0131395	0.00212274	14.0952	7.71503	0.00218778	0.0476357		B	179	0.000108831	0.0957573	0.00453074	0.000105502	17.7619	10.4694	0.00112364	0.0225371		B	172	0.00185534	0.104042	0.00721221	7.29776e-05
B	136	0.00989498	0.134591	0.013223	0.0414245	14.7143	7.43441	0.00185401	0.0618307		B	197	0.00555708	0.116649	0.00858861	0.00213026	16.2381	8.58746	0.0016727	0.0292478		B	142	0.0216946	0.128824	0.0164943	0.00261655	14.3333	7.76563	0.00256938	0.058381		B	180	0.00160172	0.0967662	0.00795192	0.00010546	17.5714	10.3544	0.00187924	0.0263324		B	173	0.000198772	0.0971579	0.00545539	2.9353e-05
B	137	0.0170452	0.135847	0.0147643	0.0402271	14.619	7.36481	0.0020747	0.0661784		B	198	0.00885895	0.125295	0.0114515	0.00295018	15.3333	8.00105	0.00203041	0.0371261		B	143	0.00875605	0.117023	0.00978474	0.000865365	15.1905	8.54832	0.00178541	0.0362107		B	181	0.000394155	0.0944453	0.0049006	4.57402e-05	17.619	10.6222	0.00123087	0.0222805		B	174	0.00103906	0.101304	0.00601017	6.27842e-05
B	138	0.0133264	0.128041	0.0163057	0.043948	15.619	7.81569	0.00229249	0.0721009		B	199	0.00710969	0.116318	0.00801603	0.00068538	16.0952	8.61437	0.00161224	0.0280497		B	144	0.00562133	0.114157	0.00978474	0.000707429	15.7619	8.77821	0.0018067	0.0345663		B	182	0.00352552	0.101623	0.00906149	0.000113039	16.8095	9.87212	0.00196502	0.029329		B	175	0.00542561	0.109652	0.0117429	0.000172117
B	139	0.0124948	0.124958	0.0160623	0.0267998	15.619	8.006	0.00240941	0.0616591		B	200	0.00476381	0.107206	0.00830232	0.000146711	17.0952	9.3382	0.00188915	0.0243681		B	145	0.00563107	0.107544	0.00969155	0.000324367	16.1905	9.30491	0.00194786	0.0313411		B	183	0.00219022	0.1044	0.00721221	0.000156466	16.5238	9.59871	0.00157322	0.0267112		B	176	0.00367964	0.11336	0.00915395	0.000177335
B	140	0.00889543	0.120913	0.0161434	0.0246759	16.2857	8.28223	0.00245576	0.0587777		B	201	0.000379031	0.0985432	0.00534402	4.02e-05	17.9524	10.1608	0.00136097	0.0202484		B	146	0.000545661	0.102486	0.00652316	0.000220733	16.6667	9.77942	0.00136916	0.0267408		B	184	0.00565951	0.108285	0.0106334	0.000258423	16.1905	9.24938	0.0021065	0.0330413		B	177	0.00542233	0.113848	0.0104485	0.000150823
B	141	0.00394649	0.116037	0.0111138	0.0079159	16.1905	8.62481	0.00193609	0.0369987		B	202	0.00100837	0.100996	0.0072526	5.11e-05	17.5714	9.92566	0.00174277	0.0225856		B	147	0.0021905	0.103163	0.00987792	0.000256923	16.4762	9.71876	0.00205095	0.0310264		B	185	0.00765076	0.117361	0.00859917	0.000282308	15.2857	8.53638	0.00167063	0.0306673		B	178	0.00569214	0.117698	0.0109108	0.000254582
B	142	0.00117189	0.115296	0.00811227	0.0101042	16.8095	8.68654	0.00136691	0.0346846		B	203	0.00325552	0.10739	0.00849318	9.07e-05	16.9524	9.39154	0.00184948	0.0257065		B	148	0.00255425	0.100212	0.00810735	0.000192155	16.619	10.0192	0.00177765	0.0273356		B	186	0.0177378	0.126365	0.0107258	0.000892661	14.5238	7.92816	0.0018837	0.038793		B	179	0.00700817	0.115416	0.00961627	0.00029559
B	143	0.00705025	0.126226	0.0104648	0.0184184	15.8571	7.93251	0.0016294	0.0460686		B	204	0.00271773	0.109726	0.00839775	0.000132069	16.8095	9.23504	0.0017966	0.0258289		B	149	0.00197743	0.100948	0.00838692	0.000157054	16.5238	9.94511	0.00187497	0.0270319		B	187	0.0119356	0.116395	0.0124827	0.000780282	15.4762	8.60592	0.00228139	0.0405006		B	180	0.00210302	0.110048	0.00693481	7.79861e-05
B	144	0.0143915	0.126346	0.0118439	0.00949848	15.381	7.9222	0.00196647	0.0415934		C	362	0.00711358	0.149388	0.00801603	0.00632181	12.6667	6.7077	0.00141078	0.0313935		B	150	0.00390976	0.102662	0.00866648	0.000218819	16.3333	9.78697	0.0019809	0.0271943		B	188	0.00124831	0.108575	0.00730467	0.00020962	15.9524	9.22681	0.00153992	0.0273017		B	181	8.19116e-05	0.107393	0.00434582	5.12982e-05
B	145	0.00327073	0.124549	0.00519186	0.00274273	15.1905	8.06839	0.000999044	0.024163		C	363	0.0187281	0.155367	0.00801603	0.00511225	11.8571	6.44852	0.00144389	0.0298355		B	151	0.000314465	0.097492	0.00568447	7.51696e-05	16.8095	10.2937	0.00145209	0.0220182		B	189	0.00518443	0.115881	0.00739713	0.000477644	15.2857	8.66907	0.00153935	0.0283022		B	182	0.00914709	0.119791	0.011558	0.000282441
B	146	0.00436373	0.129431	0.0089235	0.00290323	14.5714	7.73927	0.00155737	0.0316196		C	364	0.0292147	0.165823	0.0107835	0.0132177	11.3333	6.03808	0.00180559	0.0359602		B	152	0.003312	0.102423	0.0069891	0.000174259	16.1905	9.80002	0.00173368	0.0236204		B	190	0.000328923	0.107254	0.00434582	0.000243066	16.1429	9.35395	0.00100534	0.0230429		B	183	8.61205e-05	0.109099	0.00453074	0.000107278
B	147	0.0192038	0.132594	0.0153322	0.00621351	14.4762	7.54604	0.00245516	0.0462722		C	365	0.0980264	0.176112	0.012024	0.0121813	10.619	5.69348	0.00198605	0.0374918		B	153	0.00400598	0.108014	0.00447302	0.000157365	15.619	9.26792	0.00115784	0.0208598		B	191	0.00321607	0.110325	0.0116505	0.001133	16.2857	9.07591	0.00206862	0.0415865		B	184	0.00302322	0.117937	0.0122977	0.000427176
B	148	0.00617296	0.129109	0.0113572	0.00341787	14.6667	7.75322	0.0018879	0.0364869		C	366	0.0424611	0.173431	0.0112606	0.0316904	10.8095	5.77402	0.00181301	0.0403881		B	154	0.00953915	0.119947	0.00987792	0.000803162	14.619	8.34731	0.00200188	0.0318671		B	192	0.0129031	0.115998	0.0113731	0.00111478	15.7619	8.64272	0.00198507	0.040939		B	185	0.0164422	0.121607	0.015534	0.000581464
B	149	0.00688053	0.13441	0.00843676	0.00291945	14.1429	7.44634	0.00145065	0.0302879		C	367	0.0312405	0.17446	0.0141235	0.049594	10.9524	5.73452	0.00213643	0.0495764		B	155	0.00155921	0.117512	0.00764141	0.000788819	15.0476	8.52241	0.00154082	0.0280357		B	193	0.00326183	0.105155	0.00970874	0.000399683	16.6667	9.53047	0.00185504	0.0326866		B	186	0.0018035	0.110286	0.0114656	0.000276097
B	150	0.0241175	0.145039	0.0131419	0.00789767	13.619	6.89925	0.00205098	0.0438618		C	368	0.0413388	0.17979	0.0132646	0.0199792	10.4286	5.56866	0.00211363	0.0412819		B	156	0.00342021	0.121948	0.00903923	0.00103128	14.6667	8.23316	0.00177164	0.0311603		B	194	0.00240108	0.103147	0.00785945	0.000499113	17.0952	9.71586	0.00158399	0.0290401		B	187	0.00131156	0.106797	0.0111882	0.000203473
B	151	0.0201514	0.140373	0.0130608	0.00737487	13.8095	7.13085	0.0020562	0.0438191		C	369	0.0219219	0.176576	0.0110698	0.0204967	10.4762	5.66648	0.0017991	0.0375084		B	157	0.0108779	0.128623	0.0131395	0.00179004	14.0476	7.78082	0.00236508	0.041157		B	195	0.000175588	0.096114	0.00545539	0.000161896	17.7619	10.4215	0.00119983	0.02404		B	188	0.00316111	0.107422	0.0126676	0.00017703
B	152	0.0117194	0.134276	0.00843676	0.00304897	14.2381	7.45591	0.00142756	0.0312085		C	370	0.0425539	0.174943	0.0102109	0.0158229	10.8095	5.72039	0.00166288	0.0375689		B	158	0.00654244	0.123241	0.0102507	0.00084984	14.3333	8.12841	0.00200005	0.0339943		B	196	0.000957251	0.0982677	0.0102635	0.000197093	17.2381	10.1951	0.0020294	0.0314517		B	189	0.000812688	0.103363	0.0123902	0.000186454
B	153	0.0144158	0.1422	0.00932911	0.0034742	13.7619	7.03756	0.00154752	0.0328856		C	371	0.0345786	0.164983	0.00982918	0.0109142	11.3333	6.06651	0.00170232	0.0330243		B	159	0.00244692	0.116927	0.00885286	0.000486865	14.9048	8.56295	0.00184755	0.0288779		B	197	0.000180499	0.0980809	0.00739713	0.000157424	17.1905	10.2165	0.00149498	0.0278259		B	190	1.4726e-05	0.0991627	0.00730467	9.70294e-05
B	154	0.0238539	0.152867	0.0123307	0.0106396	12.8571	6.54474	0.00188202	0.0443955		C	372	0.0227282	0.158057	0.0129783	0.00664471	11.8571	6.33162	0.00216532	0.0392755		B	160	0.000750986	0.115275	0.00549809	0.00018069	15.0952	8.68391	0.00129171	0.022818		B	198	0.000406377	0.099274	0.00869163	0.000168822	17.0952	10.1049	0.00171295	0.029616		B	191	0.00241697	0.106177	0.0138696	0.000238193
B	155	0.0366121	0.152108	0.0109516	0.00688441	13	6.57849	0.00174946	0.0385624		C	373	0.0399507	0.156739	0.0148869	0.00954288	11.5714	6.38773	0.0023276	0.0506603		B	161	0.00684705	0.126508	0.00866648	0.000547873	14.2857	7.93598	0.00179673	0.0291206		B	199	0.00574201	0.10733	0.0128525	0.000442471	16.381	9.34619	0.00233775	0.0386421		B	192	0.00682999	0.111761	0.0163662	0.000327922
B	156	0.0355076	0.157874	0.0120062	0.0146746	12.5238	6.34063	0.00184038	0.0442597		C	374	0.0330638	0.15187	0.0159366	0.0040258	12.1429	6.58813	0.00264869	0.0450512		B	162	0.0102539	0.128556	0.00885286	0.00104025	13.8571	7.80971	0.00173987	0.0330273		B	200	0.00486924	0.107624	0.0138696	0.000606298	16.2857	9.31512	0.002474	0.0411156		B	193	0.00321167	0.106739	0.0128525	0.000173487
B	157	0.0199548	0.151652	0.0150077	0.018046	13.0952	6.59998	0.00221648	0.052717		C	375	0.0166538	0.144047	0.0129783	0.00320365	12.0952	6.95085	0.00224139	0.0407877		B	163	0.0066495	0.117617	0.0102507	0.00033646	14.5714	8.51086	0.00225307	0.0290588		B	201	0.00161229	0.103934	0.00998613	0.000247048	16.4762	9.6516	0.00190248	0.0321495		B	194	0.000367819	0.103182	0.00906149	0.000115245
B	158	0.0219245	0.145271	0.0102215	0.00714437	13.381	6.89105	0.00166964	0.0369518		C	376	0.00102488	0.131304	0.00496231	0.000713914	13.0952	7.62993	0.0010586	0.0227379		B	164	0.00269041	0.113595	0.00726866	0.000337051	15	8.83673	0.00163026	0.0261665		B	202	0.00400491	0.109822	0.00970874	0.00030663	15.9048	9.13195	0.00183723	0.0325407		B	195	0.00362704	0.111955	0.0117429	0.000241032
B	159	0.0185549	0.148393	0.0123307	0.00718333	13.1429	6.74657	0.00205327	0.0382109		C	377	0.00958034	0.138626	0.0115469	0.0012797	13.0476	7.21939	0.00215847	0.0330213		B	165	0.000434958	0.107295	0.00605722	0.000102906	15.4762	9.3338	0.00150474	0.0225534		B	203	0.0136454	0.118476	0.014147	0.000836901	15.0952	8.46195	0.00246384	0.043097		B	196	0.00988113	0.118189	0.0144244	0.000279427
B	160	0.0214065	0.149958	0.0130608	0.0160678	13.1429	6.6764	0.00201305	0.0460337		C	378	0.0109759	0.136752	0.0129783	0.00153579	13	7.32474	0.00232541	0.0373668		B	166	0.00205712	0.108679	0.00642997	8.16703e-05	15.3333	9.22132	0.00160387	0.0227496		B	204	0.00335106	0.110099	0.0110032	0.000527383	16	9.12252	0.00202594	0.0357466		B	197	0.00171505	0.109434	0.00896902	0.000111756
B	161	0.0166146	0.140344	0.0101403	0.0103741	13.7143	7.13564	0.00169231	0.0368465		C	379	0.000338455	0.123457	0.00648917	0.000347641	13.9048	8.1127	0.00137091	0.0236715		B	167	0.0018915	0.110146	0.00559128	7.93581e-05	15.2381	9.0958	0.00137551	0.0223056		B	205	0.00406673	0.113634	0.00665742	0.000202767	15.3333	8.82885	0.00137211	0.0263697		B	198	0.00110199	0.113486	0.00545539	9.56217e-05
B	162	0.00439803	0.134703	0.00973473	0.00368732	14.0476	7.43303	0.00182144	0.0297686		C	380	0.00269969	0.128006	0.00982918	0.000599694	13.8571	7.82174	0.00196243	0.0281712		B	168	0.00538139	0.116024	0.00820054	0.000438268	14.7619	8.69966	0.00173294	0.0295078		B	206	0.0205736	0.126443	0.00896902	0.000576445	14.3333	7.93259	0.00168437	0.0323404		B	199	0.0159529	0.127063	0.00998613	0.000395687
B	163	0.00106401	0.124925	0.00511073	0.00361269	14.5238	8.02093	0.00109153	0.0216146		C	381	0.0157087	0.138811	0.0150778	0.00144912	13	7.20765	0.00273505	0.0383116		B	169	0.00360902	0.11824	0.00913242	0.000229458	14.3333	8.48243	0.00190295	0.0290365		B	207	0.00974927	0.122592	0.00813685	0.00070964	14.7619	8.19094	0.00152726	0.0316171		B	200	0.00573485	0.121774	0.00943135	0.000212359
B	164	8.79835e-05	0.121323	0.00494849	0.00112792	14.9524	8.2488	0.00111137	0.019947		C	382	0.00250024	0.125906	0.00963832	0.000409237	13.7619	7.9479	0.00196205	0.0274975		B	170	0.00588019	0.117931	0.0115553	0.000312086	14.5714	8.49567	0.00224533	0.0342555		C	412	0.00111581	0.121691	0.00249653	0.000102039	13.9524	8.2478	0.000876635	0.0179682		C	409	0.0137032	0.144472	0.00536292	0.000723431
B	165	0.00144604	0.131629	0.00665206	0.00242271	14.0952	7.60875	0.00132715	0.0242669		C	383	0.00152592	0.120002	0.00696631	0.000283012	14.5714	8.34841	0.00149803	0.0231751		B	171	0.00855414	0.121825	0.00857329	0.000198379	14	8.2298	0.00175262	0.0285212		C	413	0.011474	0.135786	0.00554785	0.0004846	13.0476	7.39787	0.00157448	0.0224756		C	410	0.0309248	0.156884	0.00813685	0.00224193
B	166	0.0131322	0.140713	0.00900462	0.00397928	13.619	7.12639	0.0015793	0.0307616		C	384	0.00874752	0.129968	0.00944747	0.000913311	13.7619	7.70579	0.0019002	0.0275501		B	172	0.0199715	0.134156	0.0101575	0.000520576	13.1905	7.47265	0.0019858	0.0321604		C	414	0.0233185	0.146253	0.00647249	0.00150608	12.1905	6.86389	0.00150935	0.0252703		C	411	0.0282139	0.162281	0.00776699	0.00424182
B	167	0.0136985	0.140769	0.0103837	0.00481909	13.0476	7.10741	0.00172824	0.034354		C	385	0.00553729	0.127801	0.00820689	0.00111046	13.7619	7.84464	0.00169151	0.0256952		B	173	0.014066	0.13567	0.00596403	0.00022301	12.6667	7.38822	0.00132069	0.0242046		C	415	0.0212968	0.157375	0.00961627	0.00443909	11.8095	6.36597	0.00187871	0.0318757		C	412	0.0433315	0.17377	0.0117429	0.0105619
B	168	0.0121339	0.142589	0.0107082	0.0107639	13.1905	7.01979	0.0017308	0.0376302		C	386	0.0139299	0.129774	0.00782517	0.000869501	13.4762	7.74473	0.00161112	0.0252038		B	174	0.0453407	0.147694	0.00782779	0.000569725	11.9048	6.78557	0.00170955	0.0266148		C	416	0.0344225	0.161823	0.00998613	0.00399458	11.1905	6.18548	0.00186569	0.0338932		C	413	0.0240464	0.16852	0.0087841	0.0154231
B	169	0.0123727	0.136362	0.0102215	0.0146165	13.7143	7.33942	0.00165913	0.0378185		C	387	0.00673326	0.130958	0.00982918	0.000828511	13.381	7.64462	0.00191849	0.0292258		B	175	0.0306955	0.152416	0.00624359	0.00118038	11.3333	6.59901	0.0014598	0.0231176		C	417	0.0351836	0.168779	0.0146093	0.0126854	11.6667	5.93047	0.00242326	0.045661		C	414	0.0234299	0.176251	0.0114656	0.0360816
B	170	0.0254655	0.142602	0.0127363	0.0246379	13.7143	7.01817	0.00192317	0.0500404		C	388	0.0173775	0.138878	0.00877946	0.00132031	12.7619	7.21176	0.00162962	0.0310798		B	176	0.0118504	0.15078	0.00642997	0.00196843	11.2857	6.64374	0.0014513	0.0240763		C	418	0.0227633	0.164622	0.0087841	0.012562	11.1429	6.08525	0.00160594	0.0331379		C	415	0.0445767	0.182647	0.0137772	0.044331
B	171	0.0227731	0.133658	0.0135475	0.0285497	14.2381	7.48812	0.0020116	0.0541268		C	389	0.0156959	0.142996	0.0143143	0.00485625	12.381	6.99857	0.00230003	0.0478718		B	177	0.0340193	0.163515	0.00866648	0.00721248	10.7619	6.12161	0.00176314	0.0294117		C	419	0.0335573	0.163901	0.00730467	0.0040504	10.6667	6.10837	0.00139866	0.0290888		C	416	0.0265773	0.178108	0.0146093	0.034299
B	172	0.011247	0.127867	0.0128985	0.0210903	14.8571	7.8238	0.00200564	0.0509874		C	390	0.016779	0.150372	0.0178452	0.0095926	11.9524	6.65331	0.00266922	0.060483		B	178	0.069154	0.173888	0.00875967	0.013035	10.3333	5.75706	0.00165484	0.0310467		C	420	0.0516384	0.168071	0.0107258	0.00658049	10.9524	5.95784	0.00183378	0.0383787		C	417	0.0472766	0.182286	0.0160888	0.0286193
B	173	0.0118505	0.125279	0.0152511	0.0308931	15.1905	7.98459	0.00222289	0.0623048		C	391	0.00903928	0.138321	0.0152686	0.00472235	12.7143	7.23399	0.00237317	0.0523028		B	179	0.0810345	0.180067	0.00913242	0.00909669	9.95238	5.55848	0.00168083	0.0314054		C	421	0.0394374	0.162935	0.00970874	0.00395792	11.5238	6.14138	0.00163247	0.0380356		C	418	0.0332	0.172362	0.0147018	0.0174024
B	174	0.00275077	0.114013	0.00900462	0.0123046	16.0952	8.7731	0.00149714	0.0379867		C	392	0.0125668	0.145906	0.0146961	0.00791623	12.4762	6.86106	0.00223513	0.053871		C	432	0.0204992	0.145202	0.0149101	0.0407405	12.8095	6.8961	0.00226703	0.0553048		C	422	0.0398837	0.158981	0.0120203	0.00381106	11.8571	6.292	0.00197379	0.0428425		C	419	0.0294441	0.168799	0.0153491	0.017767
B	175	0.00575507	0.116553	0.0131419	0.0173571	16.619	8.58425	0.00211781	0.047497		C	393	0.0152586	0.145105	0.0119286	0.00325112	12.4762	6.90047	0.0019718	0.0422729		C	433	0.0126542	0.14198	0.0174261	0.0588988	13.1905	7.04855	0.00254446	0.0672977		C	423	0.0596975	0.16565	0.018123	0.00813359	11.0476	6.03994	0.00278661	0.0597808		C	420	0.0261446	0.158225	0.012945	0.00913328
B	176	0.000951346	0.108212	0.00754441	0.00736194	17.5238	9.2454	0.00134468	0.0298234		C	394	0.00555286	0.12883	0.00830232	0.00066536	13.2857	7.76973	0.00160344	0.0288577		C	434	0.00783805	0.142438	0.0175193	0.0863006	12.7143	7.03057	0.00247561	0.0754027		C	424	0.0151372	0.150165	0.0137772	0.00346806	11.9048	6.66288	0.00222975	0.0479901		C	421	0.0119013	0.152894	0.0148867	0.0111738
B	177	9.78938e-05	0.106528	0.00632757	0.00596645	17.619	9.39515	0.00116992	0.0267992		C	395	0.0118484	0.126835	0.012024	0.000557934	13.2857	7.90915	0.00241095	0.0317493		C	435	0.00957392	0.145863	0.0151896	0.080779	12.5714	6.86432	0.00213874	0.0718163		C	425	0.0247677	0.14478	0.00952381	0.00244597	12.1905	6.91891	0.00169241	0.0364847		C	422	0.00300329	0.139536	0.00859917	0.00531917
B	178	0.00237306	0.110578	0.0102215	0.0107244	17.2857	9.05151	0.00176602	0.0372773		C	396	0.000151964	0.114213	0.00477145	0.000118217	14.1905	8.78175	0.00116154	0.020343		C	436	0.00737699	0.138875	0.0162147	0.0746065	12.7619	7.20921	0.00236251	0.0680069		C	426	0.0128399	0.131843	0.0085067	0.000737389	13.0476	7.59612	0.00163283	0.0306869		C	423	0.00252478	0.134976	0.00711974	0.00231653
B	179	0.00031393	0.103594	0.004624	0.00294053	17.7143	9.66083	0.000995513	0.0214909		C	397	0.000594906	0.114762	0.00687089	0.000180349	14.1905	8.76038	0.00154181	0.0238174		C	437	0.00809492	0.132239	0.0134191	0.0323285	13	7.57134	0.00217513	0.047015		C	427	0.0157626	0.129106	0.0113731	0.000641118	13.5238	7.78021	0.00214662	0.0351214		C	424	0.0197273	0.150451	0.0146093	0.00786476
B	180	0.00119459	0.108953	0.00592196	0.00416273	16.9048	9.18277	0.00118025	0.0252725		C	398	0.00417787	0.117793	0.0112606	0.000367998	14.0476	8.52791	0.0022811	0.0311449		C	438	0.00154896	0.121399	0.00838692	0.0142	13.8571	8.2476	0.00151827	0.0318679		C	428	0.0033148	0.119559	0.00841424	0.000282078	14.1429	8.38826	0.0016854	0.0292677		C	425	0.00619186	0.13886	0.0101711	0.00336457
B	181	0.00508291	0.116688	0.0109516	0.00774415	16.2381	8.57378	0.00192042	0.037461		C	399	0.000359145	0.108361	0.00448516	0.000122326	14.8095	9.27369	0.00105271	0.0208647		C	439	0.000522832	0.121787	0.00782779	0.0150183	13.5238	8.22496	0.00142067	0.0313176		C	429	0.0023396	0.115594	0.00841424	0.000232554	14.6667	8.70125	0.0017249	0.0286595		C	426	0.0031423	0.129054	0.00924642	0.0019457
B	182	0.00157241	0.110911	0.00681431	0.00205295	16.4286	9.01841	0.00137556	0.0248349		C	400	0.00246699	0.114321	0.0114515	0.000364931	14.381	8.764	0.00223221	0.0314774		C	440	0.00342429	0.13048	0.0127668	0.041022	13.0476	7.69611	0.00206558	0.0476536		C	430	0.0106155	0.121933	0.012945	0.000530919	14.4286	8.26898	0.00243028	0.0373821		C	427	0.0101514	0.139866	0.0116505	0.00564903
B	183	0.000229019	0.103103	0.00502961	0.00199899	17.1429	9.70333	0.00111303	0.0204345		C	401	0.00325252	0.120883	0.0127875	0.000815906	13.8095	8.2777	0.00237274	0.0350734		C	441	0.000591716	0.123537	0.00829373	0.0234157	13.7619	8.10595	0.00145372	0.0351119		C	431	0.00604085	0.118672	0.0125751	0.000291384	14.5238	8.47037	0.00241506	0.0359115		C	428	0.0125132	0.14146	0.0145169	0.00523686
B	184	0.00085392	0.109886	0.00511073	0.00193106	16.381	9.10432	0.00109168	0.022078		C	402	0.00052673	0.115352	0.00801603	0.000327874	14.2857	8.67755	0.00158471	0.0271035		C	442	0.000326543	0.122366	0.0077346	0.0146497	13.9048	8.20212	0.00140531	0.0305683		C	432	0.000566929	0.109129	0.00711974	0.000125885	15.3333	9.20472	0.00151511	0.0263985		C	429	0.00163715	0.127755	0.00933888	0.0018192
B	185	0.00849316	0.120741	0.0124118	0.00503103	15.4762	8.28531	0.00216958	0.0376109		C	403	0.000868772	0.114544	0.00715717	0.000419633	14.4762	8.73881	0.00142228	0.0258506		C	443	0.00802936	0.135427	0.0119281	0.0435053	13	7.4186	0.00193738	0.047758		C	433	0.00302943	0.111179	0.00915395	0.000294907	15.4286	9.08063	0.00183317	0.0303793		C	430	0.00178143	0.12534	0.00859917	0.00206706
B	186	0.00139453	0.120519	0.00859901	0.00248087	15.2857	8.3047	0.00152982	0.0308551		C	404	0.00821041	0.125294	0.0145052	0.00214853	13.5238	7.98664	0.00248757	0.0425299		C	444	0.00885332	0.138521	0.0179853	0.0738496	12.7619	7.23111	0.00265715	0.0688068		C	434	0.0084224	0.115477	0.0104485	0.000490115	15.2381	8.74785	0.00201501	0.0335986		C	431	0.00879025	0.134345	0.0133148	0.00525456
B	187	0.00153231	0.114671	0.00665206	0.00145141	15.619	8.72637	0.00131537	0.0243228		C	405	0.0058807	0.127538	0.0126921	0.00149357	13.4286	7.86058	0.00215658	0.0402276		C	445	0.00167687	0.127003	0.0107166	0.0251413	13.6667	7.88491	0.00178873	0.0401335		C	435	0.00083317	0.110406	0.00730467	0.000232446	15.5238	9.11854	0.00150064	0.0279921		C	432	0.000709084	0.124544	0.00721221	0.00174163
B	188	0.00549196	0.126677	0.0111138	0.003732	14.7619	7.90006	0.00189828	0.0357068		C	406	0.00356397	0.125973	0.0114515	0.00164436	13.9048	7.94484	0.00197078	0.0360058		C	446	0.00272414	0.131542	0.00969155	0.0228308	13.4286	7.62557	0.00164225	0.0371588		C	436	0.00920525	0.119002	0.0114656	0.000272845	14.7619	8.44919	0.00222796	0.034256		C	433	0.010222	0.13497	0.0104485	0.00387886
B	189	0.00950267	0.127857	0.00932911	0.00620812	14.7619	7.83086	0.00161119	0.0346738		C	407	0.0084611	0.137037	0.0129783	0.00307735	13.5238	7.30709	0.00207812	0.042408		C	447	0.0216846	0.146409	0.0148169	0.0681522	12.5238	6.84959	0.00221324	0.0614391		C	437	0.00815019	0.119202	0.00721221	0.000258111	14.5238	8.4344	0.001495	0.0276949		C	434	0.00909975	0.133582	0.00896902	0.00176465
B	190	0.00294459	0.117446	0.00811227	0.00394228	15.619	8.52551	0.00153666	0.0290118		C	408	0.00238377	0.127229	0.0102109	0.00233195	14.1429	7.87375	0.00174895	0.0338167		C	448	0.0103335	0.136254	0.0164011	0.0482955	13.1905	7.35039	0.00250005	0.0583084		C	438	0.00652093	0.124005	0.00998613	0.000655574	13.7619	8.12649	0.00190299	0.0334385		C	435	0.00270199	0.132181	0.00776699	0.00176267
B	191	0.000759243	0.114653	0.00470512	0.00189119	15.6667	8.74081	0.00103732	0.0207268		C	409	0.000734423	0.123804	0.00982918	0.00212338	13.8571	8.08913	0.0017286	0.0329092		C	449	0.00393922	0.128704	0.012394	0.0189362	14	7.78641	0.0020464	0.0414884		C	439	0.011708	0.129806	0.00989367	0.000977399	13.4286	7.74924	0.00187138	0.0340944		C	436	0.00803357	0.142369	0.0131299	0.003988
B	192	0.00640391	0.121485	0.00811227	0.004223	15.2381	8.30673	0.00159297	0.028222		C	410	0.0151998	0.137972	0.0187041	0.00610502	12.9048	7.25785	0.00288699	0.0569316		C	450	0.0175629	0.140525	0.0126736	0.0203974	13.2381	7.13913	0.00209689	0.042422		C	440	0.00768267	0.131568	0.0102635	0.00120516	13.381	7.63005	0.00183878	0.036637		C	437	0.00750019	0.139444	0.0130374	0.00293803
B	193	0.000453588	0.111994	0.00348828	0.00186522	15.9048	8.94841	0.000826449	0.0192641		C	411	0.0274047	0.143774	0.0154595	0.00582304	13	6.96631	0.00246152	0.0492104		C	451	0.0117877	0.140032	0.0127668	0.0236569	13.3333	7.15199	0.00202949	0.0462136		C	441	0.0137478	0.135677	0.0116505	0.00155455	12.8095	7.37873	0.00204741	0.0390567		C	438	0.00256852	0.135145	0.00804438	0.00262462
B	194	0.00471575	0.11626	0.00973473	0.00863257	15.7619	8.60477	0.00171854	0.0360746		C	412	0.000434271	0.127774	0.00572574	0.00153723	13.8095	7.83873	0.00111341	0.0255377		C	452	0.00374959	0.129167	0.0128599	0.0190421	13.8571	7.74755	0.00212757	0.0419735		C	442	0.0230449	0.141851	0.0127601	0.00226964	12.381	7.06676	0.00215906	0.0423885		C	439	0.0173029	0.14056	0.0139621	0.00446957
B	195	0.0167544	0.118522	0.0114383	0.0119044	15.381	8.45145	0.00187701	0.0421661		C	413	0.00319989	0.133027	0.012024	0.00293755	13	7.52562	0.0019969	0.0415191		C	453	0.00439706	0.13148	0.0120212	0.0118091	14	7.61709	0.0020394	0.0387286		C	443	0.00469962	0.129605	0.00915395	0.00160559	12.9524	7.73564	0.00166515	0.0332322		C	440	0.00785544	0.128158	0.010356	0.00212112
B	196	0.00270351	0.107251	0.0089235	0.00443521	16.381	9.33642	0.00159136	0.0320144		C	414	0.0355616	0.150362	0.0197538	0.00969596	12	6.65875	0.00296221	0.0632056		C	454	0.016239	0.139661	0.0135123	0.0168021	13.5238	7.16979	0.00218698	0.0441279		C	444	0.00465408	0.132448	0.0100786	0.00347465	12.9524	7.57161	0.00178717	0.0362264		C	441	0.00363599	0.121348	0.00693481	0.00104574
B	197	0.00142959	0.100799	0.00827452	0.00259095	17.2381	9.93802	0.0015711	0.0281817		C	415	0.0112205	0.147129	0.00944747	0.00708826	11.8095	6.81582	0.00158681	0.0375316		C	455	0.00325088	0.130342	0.00913242	0.0110887	14.0952	7.6813	0.00158496	0.0340271		C	445	0.00235512	0.125222	0.0107258	0.00272392	13.5714	8.02598	0.0019351	0.0362279		C	442	0.00260431	0.1152	0.00887656	0.000479927
B	198	0.001789	0.10114	0.00657094	0.00216452	17.2857	9.9145	0.00130013	0.0252118		C	416	0.0271418	0.159453	0.0146006	0.0109772	11.7143	6.2798	0.00224203	0.05205		C	456	0.0151242	0.139319	0.0132327	0.0199924	13.4762	7.19933	0.00214605	0.0437844		C	446	0.00386495	0.128147	0.0111882	0.00307244	13.4762	7.88877	0.00192961	0.0393212		C	443	0.00218532	0.113387	0.00739713	0.000389644
B	199	0.000105087	0.0931943	0.00559747	0.000674099	18.1905	10.749	0.00119372	0.0215958		C	417	0.0307203	0.156785	0.0149823	0.0135192	12.4286	6.38983	0.00228972	0.0527591		C	457	0.00355161	0.129818	0.00903923	0.011646	13.8571	7.73031	0.00161999	0.0332374		C	447	0.00123758	0.117158	0.00758206	0.00144502	14.1429	8.57642	0.00146545	0.0293235		C	444	0.000128291	0.107129	0.00554785	0.000170495
B	200	0.00032919	0.094586	0.00632757	0.00108939	17.6667	10.5873	0.00129662	0.0234395		C	418	0.0288533	0.159764	0.0176544	0.0155493	12.0952	6.26224	0.00255716	0.0636955		C	458	0.000191907	0.121909	0.00531171	0.00627709	14.2381	8.21387	0.00107023	0.0251045		C	448	0.00117968	0.11669	0.00841424	0.000523023	14	8.59177	0.00164618	0.0293539		C	445	0.00240431	0.113388	0.0106334	0.000528496
B	201	0.00241916	0.100212	0.012574	0.00276614	17.2381	9.9901	0.00224896	0.0353875		C	419	0.0382847	0.165177	0.0177498	0.0208973	12.4762	6.05716	0.00252594	0.0651236		C	459	0.00520813	0.132558	0.0120212	0.0247696	13.4286	7.55354	0.00201351	0.0423649		C	449	0.0017852	0.118709	0.00989367	0.000719393	14.0952	8.46343	0.00184428	0.0331077		C	446	0.000287416	0.11264	0.00859917	0.000566413
B	202	0.0100231	0.109993	0.0140342	0.00580174	16.2857	9.10806	0.00237892	0.042184		C	420	0.00940953	0.152454	0.0136463	0.0131144	12.9524	6.56189	0.00206826	0.0514217		C	460	0.000609813	0.127422	0.00708228	0.0204766	14	7.85248	0.00123751	0.0340291		C	450	0.00883871	0.127841	0.0135922	0.000963861	13.5714	7.84448	0.00238502	0.0413113		C	447	0.00685421	0.124754	0.0145169	0.00159703
B	203	0.0019687	0.103247	0.00932911	0.00248029	16.8095	9.71112	0.00167787	0.0312253		C	421	0.0221749	0.163057	0.0191812	0.0228461	12.9524	6.13694	0.00274688	0.0676224		C	461	0.00418721	0.130724	0.0123008	0.0466518	13.5238	7.6566	0.00192349	0.0500473		C	451	0.000812168	0.11748	0.00822931	0.000409139	14.3333	8.53944	0.00159278	0.0299969		C	448	0.00091717	0.116747	0.00961627	0.000749697
B	204	0.00111397	0.100303	0.00786891	0.00134856	16.7619	9.97566	0.00150798	0.0266708		C	422	0.00796727	0.1446	0.0173681	0.0110699	13.8095	6.92032	0.00276822	0.0499421		C	462	0.00789989	0.13447	0.0128599	0.0373728	13.5714	7.44432	0.00198891	0.051608		C	452	0.000458826	0.117029	0.0098012	0.000470457	14.0952	8.56218	0.00186007	0.0320774		C	449	0.00111112	0.115687	0.0113731	0.000832517
B	205	0.00625815	0.108892	0.0116817	0.00382139	16.2381	9.18877	0.00204455	0.0358702		C	423	0.0011634	0.133651	0.00925661	0.00374719	14.7143	7.48955	0.00166625	0.0312287		C	463	0.00440859	0.124506	0.0100643	0.0226781	14	8.04063	0.00171178	0.0382625		C	453	0.00572649	0.127505	0.0114656	0.000885516	13.2381	7.86528	0.0020726	0.0365741		C	450	0.00751262	0.128897	0.0143319	0.00187403
B	206	0.00923556	0.113433	0.0111138	0.00334312	15.5238	8.82583	0.00194168	0.0342867		C	424	0.000592446	0.131085	0.00839775	0.00350138	14.7619	7.63327	0.00152748	0.0291915		C	464	0.00526212	0.122891	0.0117417	0.0129097	14.0476	8.14854	0.00205429	0.0380782		C	454	0.00980188	0.131399	0.0125751	0.000908749	13.3333	7.6294	0.00225536	0.0394436		C	451	0.00760309	0.130135	0.0140546	0.00206189
B	207	0.00157776	0.104916	0.00648982	0.00108173	16	9.53655	0.00128323	0.0236565		C	425	0.00336971	0.141411	0.0104972	0.00560369	14	7.0751	0.0017538	0.036423		C	465	0.00515334	0.118544	0.0119281	0.00922748	14.619	8.45485	0.00218955	0.0375215		C	455	0.00065631	0.117462	0.00508553	0.00019777	14.3333	8.5276	0.0011179	0.023763		C	452	0.000672464	0.117932	0.00869163	0.00064471
B	208	0.00253185	0.109628	0.0064087	0.00124796	15.619	9.13401	0.00127021	0.0237182		C	426	0.000871938	0.138933	0.00887489	0.00351189	14.3333	7.20155	0.00150556	0.032116		C	466	0.000427454	0.110111	0.00652316	0.00340564	15.1905	9.10353	0.00137223	0.0254385		C	456	0.00145029	0.123259	0.00869163	0.000385213	14.381	8.12695	0.00167812	0.0307656		C	453	0.00239032	0.124034	0.0102635	0.00103602
B	209	0.00953598	0.119231	0.00827452	0.00408322	15.0476	8.42103	0.00149312	0.0296229		C	427	0.0190041	0.156438	0.0163184	0.0110773	13.381	6.39718	0.00245655	0.0524041		C	467	0.000102899	0.107977	0.00680272	0.00288193	15.5714	9.2873	0.00143588	0.0260245		C	457	0.00763169	0.133537	0.0127601	0.00097246	13.7143	7.50023	0.00219631	0.0419228		C	454	0.0124782	0.135928	0.0150717	0.00207577
B	210	0.0114629	0.117547	0.00884238	0.00275993	14.7619	8.51407	0.0015923	0.0294276		C	428	0.00744395	0.146925	0.0126921	0.00345258	14.2381	6.81458	0.00200511	0.0403096		C	468	0.00266066	0.113477	0.00950517	0.00361174	15.4286	8.8413	0.00193308	0.0306781		C	458	0.00391601	0.133383	0.0110957	0.00067379	13.5714	7.50902	0.00195333	0.0377388		C	455	0.00268705	0.124571	0.00961627	0.000719909
B	211	0.00467582	0.111692	0.0107082	0.00104465	15.1429	8.95709	0.00197589	0.0295402		C	429	0.00103325	0.137854	0.00954289	0.00256105	14.4762	7.25861	0.00159826	0.0327064		C	469	0.00015114	0.105165	0.00484577	0.000948759	16.0952	9.5404	0.00115053	0.0217522		C	459	0.00144443	0.127232	0.00924642	0.000391138	14.1905	7.87166	0.00173649	0.0316308		C	456	0.000496606	0.119314	0.00665742	0.00046128
B	212	9.65588e-05	0.107869	0.00673319	0.000393279	15.5714	9.27541	0.00132118	0.0238517		C	430	0.014649	0.149868	0.0144098	0.00689617	13.5238	6.67697	0.00222023	0.0465734		C	470	0.00208705	0.113774	0.00764141	0.0027547	15.3333	8.83646	0.00162759	0.0272515		C	460	0.0098169	0.136362	0.0137772	0.0009834	13.381	7.3411	0.00237231	0.0421108		C	457	0.00689612	0.131229	0.012945	0.0014272
B	213	0.000163569	0.108295	0.00673319	0.000327966	15.4762	9.24337	0.00132355	0.0234326		C	431	0.0326277	0.154578	0.0174635	0.00497661	13.4762	6.4802	0.00260192	0.0534085		C	471	0.00195403	0.1215	0.00670953	0.00413922	14.7143	8.29606	0.0013384	0.0282443		C	461	0.0205736	0.148629	0.0134998	0.00183916	12.4762	6.74119	0.00222484	0.0461992		C	458	0.00677011	0.131286	0.0105409	0.00101056
B	214	0.00338881	0.117374	0.00835564	0.000785592	14.619	8.52843	0.00155398	0.027159		C	432	0.00496975	0.140464	0.0123103	0.00248554	14.4286	7.12835	0.0019502	0.0400604		C	472	0.0100671	0.126719	0.0147237	0.0103516	14.4762	7.95257	0.00253514	0.0455973		C	462	0.00885737	0.139275	0.0098012	0.000604389	13.3333	7.19871	0.00178761	0.0340415		C	459	0.0010517	0.122545	0.00480814	0.000282864
B	215	0.013334	0.119971	0.0117628	0.00119827	14.5714	8.34177	0.00207838	0.0327823		C	433	0.00640152	0.139327	0.0135509	0.00362322	13.9524	7.18151	0.0021347	0.0421657		C	473	0.00440618	0.123901	0.00922561	0.00772228	14.2857	8.10092	0.00169296	0.0347254		C	463	0.00394158	0.133791	0.00832178	0.000577173	13.5238	7.47813	0.00157017	0.0305291		C	460	0.00406013	0.12803	0.00822931	0.000733034
B	216	0.00174813	0.115054	0.00932911	0.000628617	14.8095	8.69498	0.00170049	0.028288		C	434	0.0241352	0.148796	0.0154595	0.00775503	13.0476	6.72879	0.00235295	0.0509563		C	474	0.0127115	0.132175	0.0154692	0.0189289	13.8571	7.58373	0.00246777	0.0519333		C	464	0.0114627	0.141875	0.0106334	0.00159297	12.5714	7.05354	0.00184985	0.037368		C	461	0.015799	0.14138	0.0136847	0.00237252
B	217	0.00224885	0.120583	0.00851789	0.000857481	14.381	8.30754	0.00154664	0.0277704		C	435	0.0244288	0.144791	0.0147915	0.00306693	13.9524	6.91135	0.00227533	0.0476452		C	475	0.00492798	0.124758	0.0123008	0.0112431	14.5714	8.02199	0.00208236	0.0429112		C	465	0.0134636	0.154507	0.0114656	0.00318255	11.8571	6.47462	0.00189861	0.0425117		C	462	0.0212321	0.151256	0.0102635	0.00367921
B	218	0.0164278	0.131841	0.0120062	0.00270885	13.5714	7.59041	0.0020245	0.0355609		C	436	0.00811877	0.133329	0.0112606	0.00171518	14.4286	7.50596	0.00183621	0.0377532		C	476	0.00533561	0.130611	0.0136054	0.0180952	14.2857	7.66098	0.00215285	0.0491094		C	466	0.039328	0.162596	0.0166436	0.00537631	11.4286	6.15294	0.00256625	0.0561329		C	463	0.0344255	0.162871	0.0132224	0.00766807
B	219	0.00829781	0.127139	0.00981585	0.00144222	13.8095	7.86891	0.00171128	0.0311682		C	437	0.0095853	0.136178	0.0148869	0.00433425	13.6667	7.35538	0.00239766	0.0443233		C	477	0.0107253	0.139101	0.015376	0.0220604	13.7619	7.19616	0.00233115	0.0568293		C	467	0.0173642	0.151114	0.0132224	0.00322027	11.9524	6.6221	0.00211224	0.0479976		C	464	0.0268199	0.155789	0.0170134	0.00716919
B	220	0.00243374	0.124598	0.00965361	0.000972713	13.8095	8.02831	0.00171315	0.0294169		C	438	0.0212589	0.139674	0.0154595	0.00298495	13.7619	7.17435	0.00247725	0.0477356		C	478	0.00695105	0.135714	0.015376	0.0160342	14.2857	7.37667	0.00242223	0.0505711		C	468	0.0137172	0.151183	0.0116505	0.00381324	12	6.62404	0.00184804	0.0452291		C	465	0.0179486	0.153124	0.0127601	0.00758925
B	221	0.011549	0.13545	0.0107893	0.00213611	13.5238	7.39215	0.00183144	0.0333599		C	439	0.00467808	0.129087	0.0139326	0.00126737	14.7143	7.75856	0.00231038	0.0416886		C	479	0.000996393	0.129355	0.00959836	0.0121676	14.4286	7.73591	0.00161873	0.0374549		C	469	0.0200244	0.157763	0.0135922	0.00935664	11.4762	6.35025	0.00207399	0.0522296		C	466	0.021475	0.154485	0.0164586	0.00976249
B	222	0.0312443	0.142246	0.0127363	0.00415444	12.8571	7.03237	0.00209261	0.0376421		C	440	0.00138638	0.123936	0.00687089	0.00104095	14.6667	8.07749	0.00133916	0.026225		C	480	0.0142167	0.140958	0.0167738	0.0377163	13.4762	7.10046	0.0025125	0.0608064		C	470	0.0191755	0.1506	0.0136847	0.00816074	11.8095	6.64401	0.00216719	0.0501338		C	467	0.0108104	0.144948	0.0140546	0.00707205
B	223	0.00500382	0.135271	0.00876126	0.00170131	13.0952	7.3958	0.0015585	0.0284888		C	441	0.000585352	0.118936	0.00830232	0.000370219	15.0952	8.41922	0.00173617	0.0256048		C	481	0.0156697	0.145315	0.0154692	0.0284565	13.4286	6.88948	0.00235229	0.0563872		C	471	0.0268323	0.157789	0.0173833	0.0170098	11.619	6.3411	0.00261129	0.0626142		C	468	0.0171087	0.154172	0.014147	0.0104321
B	224	0.00444796	0.132727	0.00876126	0.00159941	13.4762	7.54206	0.00157392	0.0280911		C	442	0.0078013	0.127988	0.0139326	0.00106865	14.7143	7.83271	0.00251962	0.0384797		C	482	0.00257638	0.131653	0.0110894	0.0110673	14.4286	7.60376	0.00188256	0.0381506		C	472	0.0097606	0.142321	0.0171059	0.00883443	12.5238	7.02931	0.00272714	0.0549898		C	469	0.0107873	0.1402	0.0158114	0.00596228
B	225	0.0389041	0.14803	0.0107082	0.00284928	12.4762	6.76012	0.00180623	0.0338772		C	443	0.000344541	0.114611	0.00515316	0.000241714	15.6667	8.74921	0.00120883	0.0210067		C	483	0.000963454	0.13064	0.0069891	0.0121345	14.2857	7.65884	0.00124427	0.0318685		C	473	0.00138404	0.132367	0.0112806	0.00545302	13.4762	7.56255	0.00192283	0.0405815		C	470	0.00157127	0.13043	0.00665742	0.00251219
B	226	0.0321075	0.149669	0.00884238	0.00452793	12.2857	6.68857	0.00154495	0.0299792		C	444	0.000386232	0.115031	0.00601202	0.000241079	15.1905	8.71066	0.00140277	0.0214073		C	484	0.0126172	0.144615	0.0148169	0.0386607	13.2857	6.92107	0.00224198	0.056311		C	474	0.00207965	0.128993	0.0098012	0.00373973	13.4762	7.75552	0.00169509	0.0374493		C	471	0.00139129	0.124874	0.00795192	0.00186059
B	227	0.00516879	0.136947	0.0064087	0.00157204	13.0952	7.31038	0.00121942	0.0238916		C	445	0.00816855	0.129536	0.0121195	0.00122867	14.1905	7.73805	0.00238039	0.0326947		C	485	0.0180411	0.145301	0.0107166	0.0190604	13.2857	6.89395	0.00174679	0.0407938		C	475	0.0104669	0.140428	0.0158114	0.00794286	12.9048	7.13324	0.00247857	0.0534454		C	472	0.00398914	0.129905	0.0110032	0.00269897
B	228	0.0186412	0.145407	0.010546	0.00389431	12.7619	6.88043	0.00182104	0.0329678		C	446	0.000765125	0.125212	0.00524859	0.000355854	14.381	8.00305	0.00121352	0.0212101		C	486	0.0150953	0.153703	0.0126736	0.0391747	12.381	6.51253	0.00191956	0.0526991		C	476	0.00352569	0.133184	0.0114656	0.00336617	13.1429	7.52039	0.00189105	0.0413724		C	473	0.00192261	0.129345	0.00915395	0.00177049
B	229	0.0357892	0.158349	0.0111949	0.00529255	11.9048	6.31857	0.00187982	0.0354664		C	447	0.0108071	0.139758	0.00906575	0.0011816	13.381	7.17817	0.00186886	0.0274907		C	487	0.0211576	0.154508	0.0192899	0.076148	12.3333	6.4774	0.00269555	0.0778229		C	477	0.00858811	0.140636	0.0122053	0.00510452	12.9524	7.13	0.00197195	0.0440118		C	474	0.0120424	0.142401	0.0151641	0.00489939
B	230	0.0195517	0.156092	0.00648982	0.0052098	11.7619	6.41291	0.00121565	0.0260091		C	448	0.0113146	0.138707	0.00772974	0.00161143	13.5714	7.2798	0.00159089	0.0255523		C	488	0.0194683	0.155135	0.0170534	0.0922948	11.8571	6.45588	0.00236641	0.077909		C	478	0.000999126	0.131729	0.00869163	0.00180062	13.3333	7.61239	0.0015027	0.0337126		C	475	0.00171468	0.134516	0.00767453	0.0014352
B	231	0.015445	0.156311	0.00575971	0.00742104	11.7619	6.41827	0.00111592	0.0243138		C	449	0.0131833	0.14624	0.00639374	0.00257977	13.0476	6.87747	0.00135842	0.0235173		C	489	0.0181761	0.158855	0.018358	0.0948912	11.7619	6.30267	0.00252631	0.081986		C	479	0.00241712	0.131605	0.0112806	0.00202999	13.3333	7.61285	0.00187504	0.0400944		C	476	0.00156989	0.129621	0.0098012	0.00147439
B	232	0.0337235	0.159904	0.0101403	0.015447	11.5238	6.26495	0.00171437	0.0356264		C	450	0.0231904	0.153807	0.011356	0.00717981	12.5238	6.51684	0.00203055	0.036026		C	490	0.0248089	0.152076	0.0205945	0.116351	11.9524	6.58606	0.00282798	0.0901663		C	480	0.0121486	0.144377	0.0158114	0.00473501	12.3333	6.94184	0.00244054	0.0532954		C	477	0.0171582	0.141608	0.0174757	0.0044245
B	233	0.0414051	0.163626	0.0109516	0.0185387	11.8571	6.11933	0.00177367	0.0386648		C	451	0.0346156	0.166597	0.0108789	0.0109402	12.1905	6.01002	0.00175169	0.0404533		C	491	0.0363604	0.161492	0.0193831	0.0808145	11.5238	6.21042	0.00277602	0.0781807		C	481	0.00640626	0.141872	0.0111882	0.00261677	12.5714	7.06768	0.00182962	0.0413061		C	478	0.0132797	0.148697	0.0120203	0.00316118
B	234	0.0561934	0.170099	0.00932911	0.0159658	11.5714	5.88318	0.00154673	0.0336577		C	452	0.041309	0.171389	0.0162229	0.0197381	11.5238	5.83701	0.00237932	0.0583081		C	492	0.0114094	0.145024	0.0159351	0.0583476	12.2381	6.91455	0.00243425	0.0612242		C	482	0.00459325	0.134288	0.0112806	0.00166383	13.381	7.47268	0.00185945	0.0402608		C	479	0.00688628	0.137697	0.012945	0.0015472
B	235	0.023381	0.167407	0.00746329	0.026876	11.2857	5.98588	0.00126049	0.0319738		C	453	0.0341799	0.173543	0.0179406	0.0251578	12	5.76486	0.00254793	0.0649466		C	493	0.00175744	0.135364	0.00782779	0.0174114	12.9524	7.41497	0.00140428	0.0331174		C	483	0.0133145	0.139609	0.0156264	0.00251182	12.8571	7.17781	0.00246657	0.051261		C	480	0.00493503	0.134448	0.0126676	0.00198916
C	397	0.0220762	0.137527	0.0133853	0.0140873	14.9048	7.27687	0.00205628	0.0466523		C	454	0.0244455	0.163786	0.0179406	0.0215846	12.1905	6.11022	0.00256687	0.0653228		C	494	0.00218338	0.13174	0.0106234	0.0278491	12.9524	7.60544	0.00178221	0.0403365		C	484	0.0274379	0.152711	0.0154415	0.00379216	12.0952	6.5632	0.00236501	0.0545258		C	481	0.0246814	0.149003	0.0152566	0.00362691
C	398	0.0138958	0.133903	0.0141965	0.0255108	15.0952	7.47189	0.00207453	0.0566079		C	455	0.0182213	0.16226	0.0147915	0.0183992	12.3333	6.16691	0.002256	0.0519037		C	495	0.0131379	0.145342	0.0157488	0.057028	12.3333	6.89032	0.00234676	0.061416		C	485	0.0245341	0.145918	0.0142395	0.00213896	12.6667	6.87961	0.00223375	0.0503221		C	482	0.0262911	0.145893	0.0183079	0.00211356
C	399	0.0083602	0.130367	0.0158189	0.0436573	15.0476	7.67656	0.00223059	0.0668062		C	456	0.00534939	0.148093	0.0135509	0.0102257	13.1905	6.75971	0.00220847	0.0440414		C	496	0.00567857	0.146456	0.0126736	0.0272939	12.6667	6.84214	0.0019874	0.0470464		C	486	0.00963637	0.135521	0.010356	0.00132453	13.4762	7.40074	0.00172954	0.0396657		C	483	0.00410385	0.131419	0.0116505	0.00116346
C	400	0.0150601	0.1365	0.0133041	0.037096	14.4762	7.33171	0.00186328	0.0629016		C	457	0.00170035	0.139072	0.0072526	0.0037476	13.381	7.21347	0.00135586	0.0275705		C	497	0.0278404	0.160021	0.0172398	0.0375056	12.1429	6.26009	0.00258864	0.0599773		C	487	0.0106138	0.140146	0.0130374	0.00144394	13.1429	7.14313	0.00212746	0.0456923		C	484	0.0103431	0.136146	0.0122053	0.001322
C	401	0.00480837	0.126437	0.0135475	0.039904	15.1905	7.91369	0.00194177	0.0620223		C	458	0.000418731	0.132095	0.0079206	0.0037138	14.0476	7.57715	0.00149519	0.0279082		C	498	0.00254677	0.145516	0.0103439	0.0180107	12.6667	6.88007	0.00164818	0.0410876		C	488	0.018161	0.14693	0.0147943	0.00146201	12.6667	6.82053	0.00239086	0.0498644		C	485	0.0172164	0.144589	0.0144244	0.00158572
C	402	0.00438998	0.123649	0.0106271	0.0203733	15	8.09775	0.00168187	0.0443392		C	459	0.00401774	0.135262	0.0105926	0.00454403	14.1905	7.41626	0.00189424	0.0334507		C	499	0.00368722	0.142802	0.0113689	0.0235551	12.5714	7.01202	0.00177801	0.0444568		C	489	0.00239212	0.134454	0.00832178	0.000494606	13.4762	7.45178	0.00151504	0.0329121		C	486	0.00850927	0.136214	0.014147	0.00111332
C	403	0.0013854	0.11143	0.00600308	0.00720112	16	8.98175	0.00112428	0.0264355		C	460	0.00330663	0.13457	0.00916118	0.00345492	14.1905	7.46617	0.00165886	0.0307644		C	500	0.0249034	0.156727	0.0152828	0.0469124	11.9048	6.39083	0.00221572	0.0626723		C	490	0.00109278	0.132361	0.00767453	0.000390553	13.7143	7.56838	0.001444	0.0309155		C	487	0.00127235	0.126101	0.00628756	0.000399828
C	404	9.83028e-05	0.110253	0.00543522	0.00891457	16.2381	9.07918	0.00102727	0.0262101		C	461	0.00181673	0.132956	0.00963832	0.00247625	14.7619	7.53011	0.0017531	0.030148		C	501	0.0245531	0.158114	0.015376	0.0258633	11.9048	6.33277	0.00227168	0.056416		C	491	0.0214805	0.146256	0.0157189	0.00109565	12.9524	6.86528	0.00262158	0.0483741		C	488	0.000585983	0.120339	0.00832178	0.000180116
C	405	0.00551299	0.122495	0.0153322	0.0338352	15.2381	8.17271	0.00231654	0.0574844		C	462	0.00412603	0.141437	0.00849318	0.00503828	14.5238	7.07653	0.00150045	0.0313525		C	502	0.00561138	0.142676	0.0121144	0.0160687	12.8571	7.01612	0.00189366	0.0450154		C	492	0.0264438	0.145782	0.012945	0.00107938	12.8095	6.89663	0.00219818	0.0440611		C	489	0.00507787	0.129165	0.00933888	0.000412074
C	406	0.00227982	0.114497	0.0107082	0.0198375	16.0476	8.73943	0.00173781	0.0406562		C	463	0.00590417	0.143868	0.0131692	0.00518354	14.5714	6.95467	0.00216513	0.0389823		C	503	0.0167565	0.14474	0.0152828	0.0218746	12.8095	6.91827	0.00229948	0.0553925		C	493	0.00385528	0.132259	0.00536292	0.000252461	13.6667	7.61054	0.00112596	0.0250135		C	490	0.000164012	0.11533	0.00499307	8.76326e-05
C	407	0.000501985	0.115704	0.00730105	0.014362	15.9524	8.65255	0.00124512	0.0323373		C	464	0.0033085	0.144389	0.0102109	0.00420276	14.619	6.93597	0.00171677	0.0337529		C	504	0.0263584	0.15601	0.0146305	0.0232816	12.5238	6.41897	0.00215354	0.0563203		C	494	0.0222772	0.138702	0.00896902	0.000425315	13.2381	7.24836	0.00168008	0.0326371		C	491	0.000650071	0.118797	0.00601017	0.000109018
C	408	0.0090376	0.127903	0.0150077	0.0362675	14.9524	7.83102	0.00222381	0.059586		C	465	0.00646758	0.149352	0.0117378	0.00484043	14.2857	6.70264	0.00188646	0.0389587		C	505	0.0154272	0.149513	0.015376	0.0158658	12.6667	6.69565	0.0023001	0.0547589		C	495	0.0566479	0.151817	0.0131299	0.00106647	12.381	6.61896	0.00224963	0.0420468		C	492	0.00860397	0.134079	0.0114656	0.00053491
C	409	0.00695355	0.125372	0.0155756	0.0432686	15.2381	7.98029	0.00225419	0.0638145		C	466	0.0159852	0.157096	0.0168909	0.0112676	13.5714	6.36778	0.00256128	0.0532762		C	506	0.0107139	0.138529	0.0128599	0.012268	13.4762	7.22691	0.00205178	0.0463163		C	496	0.0293292	0.145531	0.00711974	0.000549646	12.6667	6.92399	0.0013438	0.0292598		C	493	0.0032404	0.135393	0.00545539	0.000341171
C	410	0.00133673	0.116152	0.00908575	0.0171014	16.0952	8.61426	0.00149896	0.0357489		C	467	0.0147788	0.15579	0.0160321	0.0102835	13.9524	6.42275	0.00250692	0.0465607		C	507	0.0161537	0.14441	0.0151896	0.0169791	13.4286	6.93253	0.00231718	0.0542612		C	497	0.0214924	0.15682	0.0110032	0.00162473	11.8095	6.41618	0.00189007	0.0383668		C	494	0.0164799	0.149165	0.00924642	0.00119885
C	411	0.00195734	0.121227	0.00803115	0.0139134	15.5714	8.25529	0.00137234	0.0323781		C	468	0.0147581	0.160246	0.0137418	0.00807008	13.619	6.24573	0.00215671	0.0421107		C	508	0.0209027	0.149448	0.0159351	0.0127897	12.9048	6.69761	0.00240762	0.0560051		C	498	0.0332188	0.157839	0.0138696	0.00246983	11.8095	6.35626	0.0021916	0.0494843		C	495	0.0222615	0.155701	0.0122053	0.00150741
C	412	0.0124072	0.131937	0.012574	0.0328628	14.9048	7.59155	0.00192287	0.050457		C	469	0.0273945	0.169436	0.0152686	0.0150799	12.6667	5.90648	0.00225344	0.0537987		C	509	0.0106577	0.137213	0.0120212	0.00757521	13.5714	7.29624	0.00195619	0.0424231		C	499	0.046668	0.165494	0.0113731	0.00422039	11.1429	6.07517	0.00185774	0.0416542		C	496	0.0358027	0.166903	0.00998613	0.00357285
C	413	0.00618325	0.123959	0.0112761	0.0185832	15.7619	8.07366	0.00183709	0.0392971		C	470	0.0271061	0.168017	0.0146006	0.0225952	13	5.9541	0.00216681	0.0522183		C	510	0.00263816	0.130739	0.00801416	0.00565158	14.4286	7.65735	0.00142462	0.0325074		C	500	0.0422051	0.161619	0.0131299	0.002814	11.4286	6.20388	0.00209237	0.0472249		C	497	0.0286875	0.159447	0.0122977	0.00407746
C	414	0.00116918	0.117984	0.00721992	0.00582724	15.9524	8.4856	0.00131858	0.02638		C	471	0.0213065	0.166363	0.0125966	0.0174574	13.2381	6.01546	0.00197174	0.0415091		C	511	0.00182265	0.130126	0.00903923	0.00381502	14.619	7.69583	0.00168847	0.0303969		C	501	0.0246776	0.161536	0.0120203	0.00499158	11.2381	6.19602	0.00188008	0.0471207		C	498	0.0302713	0.164643	0.0137772	0.00825971
C	415	0.00478861	0.127729	0.00778778	0.00730711	15.1429	7.84124	0.00138416	0.0290496		C	472	0.0166728	0.171218	0.00897032	0.00815523	12.4286	5.84674	0.00148771	0.0332286		C	512	0.0128208	0.141152	0.0106234	0.00496877	13.619	7.10418	0.00185242	0.0372142		C	502	0.0436113	0.170022	0.0159963	0.0110776	10.7143	5.88368	0.00242675	0.0568297		C	499	0.0359196	0.168571	0.0156264	0.013938
C	416	0.00960988	0.130961	0.011925	0.00960792	15.1429	7.63941	0.00195578	0.0384881		C	473	0.0511538	0.179179	0.0109743	0.014612	11.4762	5.58336	0.0017395	0.0398737		C	513	0.00244066	0.129866	0.00652316	0.00213995	14.619	7.71997	0.00131008	0.0253971		C	503	0.0167904	0.166041	0.0148867	0.016187	11.1429	6.02589	0.0022299	0.0565863		C	500	0.0465439	0.172722	0.0183079	0.0176107
C	417	0.0036255	0.121382	0.00859901	0.00548446	15.8571	8.24207	0.00152801	0.0290448		C	474	0.0603916	0.18193	0.0159366	0.0442725	11.1429	5.49967	0.00236698	0.053713		C	514	0.00179962	0.128548	0.00857329	0.00495355	14.7619	7.78744	0.00159741	0.0305602		C	504	0.0240736	0.161979	0.0149792	0.012953	11.1905	6.17966	0.00228552	0.0556432		C	501	0.014162	0.159493	0.0146093	0.0123361
C	418	0.00425609	0.126267	0.00859901	0.00298814	15.2857	7.92512	0.00154966	0.028143		C	475	0.0391326	0.173257	0.0168909	0.0338616	12	5.77479	0.00244242	0.0592834		C	515	0.0121321	0.142112	0.0137918	0.013702	13.8571	7.0493	0.00227864	0.0438329		C	505	0.0116675	0.154593	0.0109108	0.0121564	11.8095	6.47684	0.00181744	0.042342		C	502	0.0188502	0.160583	0.0154415	0.0149344
C	419	0.0126841	0.136314	0.0120062	0.00470458	14.5238	7.34047	0.0020116	0.0360965		C	476	0.024177	0.17055	0.0141235	0.0174907	11.3333	5.86726	0.00212592	0.0509499		C	516	0.00681209	0.137274	0.0084801	0.00591765	14.0476	7.2969	0.00152518	0.0314349		C	506	0.00598647	0.144102	0.0110032	0.00605485	12.3333	6.9484	0.00188302	0.0401437		C	503	0.00717272	0.144806	0.0127601	0.00569463
C	420	0.00720832	0.128128	0.00941024	0.00389476	15.2381	7.80774	0.00162815	0.0312622		C	477	0.02832	0.165121	0.0128829	0.0151362	11.5714	6.06289	0.00212381	0.0408444		C	517	0.025871	0.150471	0.0123008	0.0120128	13.2381	6.65781	0.00205047	0.0405652		C	507	0.00175275	0.132806	0.00693481	0.00367395	13.1905	7.53971	0.00135089	0.0296198		C	504	0.00118262	0.137064	0.00684235	0.00313812
C	421	0.0140505	0.13597	0.0112761	0.006836	14.8571	7.3601	0.00186	0.0368147		C	478	0.0218899	0.157954	0.0105926	0.00483211	11.7143	6.3486	0.00184621	0.0335113		C	518	0.0269172	0.153683	0.00913242	0.00557978	12.8095	6.52483	0.00160176	0.0334206		C	508	0.00417268	0.134873	0.00674988	0.00755161	13.2381	7.44364	0.00135811	0.0276554		C	505	0.00021779	0.131986	0.00684235	0.00247173
C	422	0.00668629	0.129825	0.00835564	0.00475832	15.2857	7.71039	0.00148103	0.0300105		C	479	0.00225476	0.150272	0.00668003	0.00444333	12.1905	6.6598	0.00129206	0.025201		C	519	0.023773	0.163745	0.0117417	0.0157409	11.9048	6.1218	0.00193501	0.0402263		C	509	0.0112119	0.138571	0.00739713	0.014085	13.2857	7.25104	0.00143268	0.0304052		C	506	0.0101804	0.14509	0.0140546	0.00586688
C	423	0.0013519	0.120738	0.00608421	0.00451424	16	8.2931	0.00113137	0.0253761		C	480	0.0144822	0.156065	0.0105926	0.0104248	12.1429	6.41693	0.00190472	0.0316892		C	520	0.0169896	0.154429	0.0142578	0.0312392	12.6667	6.48243	0.0021774	0.052627		C	510	0.0140258	0.144571	0.0145169	0.0108532	12.8095	6.93148	0.00244338	0.0466698		C	507	0.0128438	0.149107	0.0121128	0.0109353
C	424	0.00537537	0.125116	0.00868013	0.00962696	15.8571	8.00057	0.00147762	0.033938		C	481	0.0103148	0.149265	0.00925661	0.0145887	12.8095	6.71104	0.00169546	0.0300311		C	521	0.01926	0.160276	0.0113689	0.0416069	12.1429	6.2448	0.00170314	0.0524392		C	511	0.000368923	0.129483	0.00573278	0.00404836	13.7619	7.73851	0.00115592	0.0265875		C	508	0.0203781	0.160437	0.0131299	0.0243307
C	425	0.00325824	0.12098	0.00957248	0.0154592	16.0476	8.272	0.001524	0.0399748		C	482	0.0379203	0.157339	0.0125966	0.0205663	12.5714	6.37446	0.00215175	0.0372097		C	522	0.032303	0.166825	0.017333	0.0713862	11.4286	6.00158	0.00249131	0.069191		C	512	0.000317305	0.129896	0.00822931	0.00378584	13.7619	7.70754	0.00154163	0.0314497		C	509	0.00859711	0.144635	0.00730467	0.00923187
C	426	0.00318535	0.118342	0.0115194	0.0243939	16	8.45494	0.00177408	0.0463782		C	483	0.021759	0.156907	0.0114515	0.00762792	12.381	6.3884	0.00200865	0.0335069		C	523	0.0254862	0.167429	0.0157488	0.0604415	11.0952	5.98434	0.00232237	0.0635014		C	513	0.0032618	0.138198	0.0114656	0.00705974	13.381	7.24022	0.00191555	0.0416099		C	510	0.00193716	0.138797	0.0074896	0.00412168
C	427	0.0125104	0.123974	0.0141965	0.0296061	15.4762	8.07536	0.00211501	0.055673		C	484	0.01087	0.149007	0.00801603	0.00463686	13.1429	6.72144	0.00152134	0.0269501		C	524	0.0287978	0.163244	0.0165875	0.0849587	11.2857	6.13512	0.00237508	0.0726384		C	514	0.00568405	0.145669	0.00989367	0.00943664	13.2381	6.8711	0.00165181	0.0386801		C	511	0.00784163	0.146824	0.00970874	0.0060905
C	428	0.00597359	0.112142	0.00811227	0.0112941	16.4286	8.92383	0.00142411	0.0322443		C	485	0.024932	0.149731	0.011356	0.00722754	13.381	6.69825	0.00199473	0.0327918		C	525	0.0261391	0.160337	0.0113689	0.0400538	11.619	6.25133	0.00185634	0.0472848		C	515	0.0139634	0.151669	0.0135922	0.0135895	12.7619	6.59695	0.0021226	0.04993		C	512	0.00914019	0.153596	0.00869163	0.0077144
C	429	0.00336177	0.103724	0.00730105	0.0035934	17.4286	9.6476	0.0014303	0.0262241		C	486	0.0216393	0.154028	0.010688	0.00759907	12.8095	6.50778	0.00186787	0.0329553		C	526	0.0189196	0.15034	0.0113689	0.0255271	12.0476	6.67198	0.00211845	0.0391808		C	516	0.0274874	0.161517	0.0148867	0.0278695	12.2381	6.19704	0.0022657	0.0546054		C	513	0.0168004	0.162254	0.0120203	0.00868028
C	430	0.00573881	0.100452	0.0106271	0.00299421	17.8095	9.96171	0.00218504	0.0291063		C	487	0.0391946	0.150703	0.0146961	0.00537753	12.9048	6.6451	0.00244438	0.0409678		C	527	0.0265254	0.148674	0.00857329	0.0107899	12.5238	6.77812	0.00171392	0.0296355		C	517	0.0151445	0.154722	0.0119279	0.0198515	13.0952	6.47453	0.00185876	0.0453595		C	514	0.024329	0.160917	0.0098012	0.00778618
C	431	0.000132836	0.0918726	0.00389389	0.000470294	18.7143	10.8937	0.000992222	0.0181995		C	488	0.0244198	0.157005	0.0115469	0.00796088	12.1905	6.37704	0.00199516	0.0345569		C	528	0.0018289	0.137113	0.00587084	0.00625256	12.9048	7.32168	0.00131485	0.024363		C	518	0.013571	0.155764	0.0120203	0.015699	12.9048	6.42552	0.00187967	0.045504		C	515	0.0236566	0.159181	0.0168285	0.0039554
C	432	0.000108963	0.0927968	0.00511073	0.000621968	18.6667	10.7875	0.00124318	0.0198804		C	489	0.0127262	0.153097	0.0115469	0.00531618	12.1429	6.53707	0.0019756	0.0359484		C	529	0.00226084	0.136763	0.00736185	0.00902154	12.7619	7.33827	0.00155624	0.0276105		C	519	0.0200887	0.164104	0.0131299	0.0172815	11.9524	6.09857	0.00200267	0.050506		C	516	0.0171498	0.159335	0.0106334	0.00338435
C	433	0.00206214	0.098704	0.00811227	0.00137347	18.0952	10.1573	0.00171132	0.0257626		C	490	0.0379846	0.154877	0.0137418	0.00619897	12.4286	6.46608	0.00231746	0.0392519		C	530	0.00123108	0.135737	0.00596403	0.00386788	13.4286	7.3872	0.00131358	0.0236662		C	520	0.0318609	0.164968	0.0160888	0.0333735	12.4762	6.06953	0.00239373	0.0572065		C	517	0.0303627	0.170222	0.0116505	0.00742943
C	434	6.48692e-06	0.0956916	0.00429951	0.000792385	18.4286	10.4619	0.000990804	0.0198807		C	491	0.0154043	0.141537	0.0102109	0.00237908	13.2381	7.07758	0.00186226	0.0314744		C	531	0.0227983	0.150818	0.0105302	0.0109744	12.8571	6.65548	0.00195951	0.0332854		C	521	0.0307962	0.162665	0.0135922	0.0148465	12.4286	6.15469	0.0020917	0.0496102		C	518	0.0339469	0.168427	0.0105409	0.00373356
C	435	0.0038625	0.10336	0.0104648	0.0031121	17.619	9.68273	0.00201433	0.0308415		D	362	0.0151464	0.134429	0.0143143	0.0126718	13.7143	7.45491	0.00220775	0.0513666		C	532	0.00355406	0.141117	0.00810735	0.00870649	13.0476	7.10558	0.00158253	0.0292331		C	522	0.0336107	0.167177	0.0122977	0.00977078	11.5714	5.98835	0.00193607	0.0454163		C	519	0.0230513	0.17441	0.00813685	0.00833333
C	436	0.00772393	0.112134	0.0112761	0.00833881	16.7619	8.93153	0.00195392	0.0373275		D	363	0.0199076	0.126144	0.0186086	0.0234309	14.6667	7.9352	0.00269683	0.0694013		C	533	0.0116302	0.151306	0.0143509	0.0318179	12.2381	6.62641	0.0023158	0.0498559		C	523	0.0519445	0.173317	0.0128525	0.013369	11.0476	5.77346	0.0020115	0.0476785		C	520	0.0440535	0.179538	0.0121128	0.0147597
C	437	0.00685774	0.108781	0.0114383	0.00583534	17.1905	9.20986	0.0020344	0.0359086		D	364	0.00539157	0.122754	0.0188949	0.0309845	14.7143	8.15593	0.00261349	0.0808108		C	534	0.00971242	0.149983	0.0100643	0.0157263	12.8571	6.68204	0.00172223	0.0375411		C	524	0.0463591	0.170712	0.0125751	0.0335	11.619	5.86371	0.00199629	0.047209		C	521	0.037375	0.178849	0.0122053	0.0340609
C	438	0.00329269	0.114705	0.00827452	0.00646581	16.619	8.76028	0.00143206	0.0320294		D	365	0.0170979	0.125832	0.0186086	0.0303337	14.8571	7.95458	0.00257246	0.0800663		C	535	0.0188718	0.159897	0.0105302	0.0107909	12.0952	6.27174	0.00185517	0.0346878		C	525	0.0403233	0.169638	0.0151641	0.0298708	11.2857	5.8982	0.00228343	0.0564884		C	522	0.0303215	0.172128	0.0132224	0.0228514
C	439	0.0131369	0.120667	0.0134664	0.0134552	16.2857	8.31265	0.00215108	0.0465878		D	366	0.0145944	0.119732	0.0167001	0.0235083	15	8.35843	0.00242443	0.0687724		C	536	0.0320414	0.167379	0.0133259	0.0284402	11.4286	5.98966	0.00212185	0.048219		C	526	0.0498073	0.1693	0.0138696	0.0144343	11.0952	5.9092	0.00217434	0.0509364		C	523	0.0227316	0.168967	0.0139621	0.0172255
C	440	0.00368199	0.112347	0.00762554	0.00385852	16.9048	8.90898	0.00138141	0.0292367		D	367	0.00795986	0.112969	0.0141235	0.0132595	15.4762	8.8644	0.0022388	0.0498965		C	537	0.0202772	0.164741	0.00829373	0.00915096	11.5238	6.08704	0.00150615	0.0306346		C	527	0.0258338	0.15762	0.00915395	0.0213878	12	6.34656	0.00165601	0.0342885		C	524	0.00399554	0.153532	0.00795192	0.0086195
C	441	0.00523729	0.120516	0.00811227	0.00355442	16.0952	8.30648	0.00140061	0.030506		D	368	0.00384796	0.103328	0.0079206	0.00372131	16.4762	9.68967	0.00152572	0.0279196		C	538	0.0205814	0.159199	0.00894604	0.00557426	12.4762	6.29662	0.00160826	0.031657		C	528	0.00334181	0.148169	0.00628756	0.00754419	12.7619	6.7521	0.00125539	0.0265815		C	525	0.00740727	0.149447	0.00998613	0.00626561
C	442	0.00774629	0.13047	0.010546	0.00503371	15.1905	7.67372	0.00168043	0.038639		D	369	0.000286994	0.103554	0.00772974	0.00542382	16.3333	9.66905	0.00140353	0.0304739		C	539	0.0413573	0.164264	0.0126736	0.0153399	11.8095	6.09598	0.00201618	0.0454748		C	529	0.0146639	0.149369	0.00943135	0.0253766	12.9524	6.69764	0.00174693	0.0332028		C	526	0.00223308	0.146482	0.00684235	0.00497382
C	443	0.00651676	0.126874	0.0116817	0.00449813	15.619	7.88781	0.00186231	0.039999		D	370	0.00325896	0.113826	0.0158412	0.0159079	15.3333	8.79874	0.0024176	0.0568082		C	540	0.0497268	0.171274	0.0144441	0.0128767	11.2381	5.84344	0.00225586	0.0487245		C	530	0.0932224	0.154215	0.0114656	0.0225373	13	6.4896	0.00206337	0.0373022		C	527	0.0137761	0.156128	0.0123902	0.0128867
C	444	0.00210454	0.120485	0.010546	0.00426973	16.2857	8.30389	0.00176512	0.0348329		D	371	0.00124442	0.109074	0.0119286	0.0100754	15.7143	9.17721	0.00192879	0.0435795		C	541	0.0341565	0.170913	0.00959836	0.00476926	10.9524	5.86199	0.00169777	0.0330299		C	531	0.000611079	0.141836	0.00480814	0.00685167	13.4762	7.0565	0.00101436	0.02481		C	528	0.00404234	0.149647	0.00767453	0.00990447
C	445	0.0163691	0.132184	0.0140342	0.0108007	15.4286	7.57119	0.00213265	0.049945		D	372	0.000140636	0.110071	0.00706174	0.004815	15.4286	9.1001	0.00126486	0.0295285		C	542	0.0411387	0.172967	0.0107166	0.00654448	10.8095	5.78874	0.00184664	0.036019		C	532	0.0883229	0.153908	0.0128525	0.00989629	12.6667	6.50337	0.00223174	0.0405894		C	529	0.0365251	0.162712	0.0142395	0.0296924
C	446	0.0168129	0.137857	0.0149266	0.00797317	14.9524	7.25935	0.00225611	0.0514713		D	373	0.00524483	0.120385	0.0140281	0.0138763	14.5238	8.32265	0.00221363	0.0504202		C	543	0.0426732	0.172732	0.0118349	0.0206391	11.1905	5.79331	0.00191238	0.0428567		C	533	0.0187083	0.155711	0.0123902	0.00728213	12.2857	6.42432	0.0021983	0.0378839		C	530	0.0203985	0.164712	0.0150717	0.0196768
C	447	0.0011273	0.12271	0.00657094	0.00285241	15.9524	8.15722	0.00117152	0.0278423		D	374	0.0061391	0.120569	0.0194675	0.0248956	14.7619	8.3047	0.00277694	0.0744345		C	544	0.0430828	0.173477	0.0132327	0.0272085	11.0476	5.7688	0.00213369	0.044359		C	534	0.0139551	0.14734	0.0074896	0.00237049	13	6.78909	0.00140708	0.0297405		C	531	0.0157971	0.15266	0.0116505	0.012967
C	448	0.00238793	0.123436	0.00851789	0.00523068	15.9048	8.10797	0.00144912	0.0321759		D	375	0.002235	0.115293	0.0133601	0.010499	14.9524	8.68785	0.00211855	0.0459719		C	545	0.0106186	0.166035	0.00987792	0.0262367	11.1429	6.02963	0.00163761	0.0393349		C	535	0.0492489	0.152254	0.0124827	0.00467613	12.7143	6.57217	0.00211921	0.0407564		C	532	0.0264412	0.158186	0.0127601	0.0229575
C	449	0.0128534	0.137454	0.012574	0.0129271	14.9524	7.28239	0.00190066	0.0478834		D	376	0.0012484	0.117339	0.00954289	0.00712982	14.7619	8.53793	0.00161579	0.0351111		C	546	0.027582	0.167195	0.0113689	0.0373799	11.0476	5.98798	0.00183428	0.0456093		C	536	0.0437336	0.15344	0.010356	0.00372386	12.381	6.52094	0.00173813	0.0386089		C	533	0.0194986	0.16732	0.0137772	0.0268352
C	450	0.0146765	0.138622	0.0109516	0.00698528	14.8571	7.21879	0.0017734	0.0381423		D	377	0.0118369	0.130025	0.0156503	0.0210713	13.8571	7.70169	0.00233584	0.0609793		C	547	0.0267178	0.161453	0.0111826	0.0180933	11.6667	6.2093	0.00204103	0.0356831		C	537	0.0588662	0.160099	0.0128525	0.00545518	11.8095	6.25039	0.00213002	0.042744		C	534	0.0353759	0.168123	0.0139621	0.0296179
C	451	0.0159315	0.146642	0.0104648	0.0120972	14.0952	6.82477	0.00159363	0.0432836		D	378	0.0126266	0.127575	0.0169864	0.016913	13.9524	7.85342	0.00252922	0.0606387		C	548	0.00802973	0.146763	0.00642997	0.00653541	12.5714	6.83711	0.00131716	0.0259719		C	538	0.0395528	0.164446	0.0118354	0.00633716	11.3333	6.08396	0.00197312	0.0417613		C	535	0.0296125	0.173764	0.0148867	0.0240557
C	452	0.0183602	0.144443	0.0156567	0.0263304	14.2857	6.92667	0.00219887	0.0623924		D	379	0.00127783	0.118101	0.00982918	0.00518008	14.4762	8.49165	0.00169697	0.0337835		C	549	0.0137508	0.151809	0.00866648	0.0117271	12.6667	6.61532	0.00168244	0.0295587		C	539	0.0162015	0.155098	0.0110032	0.00380474	12	6.4491	0.00190492	0.0382652		C	536	0.0192531	0.160835	0.0133148	0.0146837
C	453	0.0145388	0.143753	0.0135475	0.0335862	14.0476	6.96252	0.00189788	0.0611553		D	380	0.00490733	0.128861	0.00916118	0.00571042	13.5714	7.79597	0.00161696	0.0326673		C	550	0.0360336	0.160096	0.00969155	0.0162571	12.2381	6.27304	0.00176726	0.0330545		D	412	0.017198	0.123771	0.0133148	0.00204564	14.9524	8.0994	0.00211087	0.0497149		D	409	0.0224328	0.142226	0.0159038	0.0302282
C	454	0.0191538	0.148032	0.0150888	0.0358922	13.5714	6.76215	0.00207838	0.0662695		D	381	0.0288804	0.138404	0.0159366	0.00964905	13	7.24401	0.00253757	0.0492379		C	551	0.0309439	0.163789	0.0100643	0.0209367	11.8095	6.11779	0.00171895	0.0369088		D	413	0.017149	0.118913	0.0176607	0.00361135	15.2857	8.42108	0.00264245	0.0656876		D	410	0.0163138	0.133393	0.0172908	0.0434219
C	455	0.0173563	0.137943	0.0177659	0.0540455	14.2857	7.25416	0.00240758	0.0798759		D	382	0.00233212	0.124916	0.0104972	0.00407774	13.9048	8.02348	0.0018591	0.0337763		C	552	0.0362843	0.16757	0.0100643	0.0242787	11.1905	5.97381	0.00167129	0.0390088		D	414	0.0149136	0.12218	0.0171983	0.00514015	15.0476	8.20185	0.00248954	0.0695737		D	411	0.0100869	0.132956	0.0194175	0.0666996
C	456	0.0193172	0.146619	0.0146832	0.0318195	13.5238	6.82534	0.00209575	0.0625136		D	383	0.00229621	0.131369	0.00620288	0.00147686	13.1429	7.62993	0.00123343	0.0240655		D	432	0.0208969	0.140115	0.0161215	0.0381529	13.1905	7.14062	0.00250664	0.0542419		D	415	0.0154308	0.120784	0.0138696	0.0045792	15.1905	8.28941	0.00204096	0.06277		D	412	0.0134637	0.133522	0.0139621	0.047543
C	457	0.0122346	0.134015	0.0176036	0.0362658	14.2857	7.46743	0.00253649	0.0682599		D	384	0.0394007	0.147746	0.0131692	0.00470782	12.1429	6.78948	0.00230533	0.0362471		D	433	0.0143496	0.135107	0.0160283	0.0548796	13.5238	7.40397	0.00241333	0.0614742		D	416	0.0109905	0.114933	0.0162737	0.00446542	15.7143	8.71641	0.00240873	0.0665125		D	413	0.0111389	0.126904	0.0162737	0.054726
C	458	0.000956657	0.125524	0.00957248	0.0146081	14.7143	7.97242	0.00157352	0.0376669		D	385	0.00338395	0.1366	0.00763432	0.00287127	12.9048	7.34402	0.0014488	0.0270488		D	434	0.0101828	0.135464	0.0169602	0.0856341	13.3333	7.38589	0.00243369	0.0729143		D	417	0.00887501	0.109279	0.0151641	0.00287876	16.0952	9.1693	0.00243151	0.0535179		D	414	0.00950152	0.122119	0.0151641	0.0323311
C	459	0.00136567	0.121624	0.00981585	0.0172544	15	8.22942	0.00157731	0.0404022		D	386	0.0221526	0.141874	0.0151732	0.00666288	12.8095	7.07109	0.00251442	0.0432676		D	435	0.02046	0.138411	0.0146305	0.0823776	13.2857	7.22887	0.00211385	0.0679925		D	418	0.00373746	0.101564	0.0116505	0.000988725	16.9048	9.86093	0.00205927	0.0408357		D	415	0.00405388	0.111252	0.0100786	0.0140893
C	460	0.00940627	0.133635	0.012574	0.0198234	14.1429	7.49225	0.00194237	0.0481339		D	387	0.00808999	0.13172	0.0115469	0.0054372	13.7143	7.61323	0.00198731	0.0362126		D	436	0.00658491	0.131314	0.0155624	0.0791319	13.381	7.61933	0.00228765	0.0668349		D	419	0.00124536	0.105351	0.00896902	0.00132734	16.4286	9.50328	0.00155372	0.0376693		D	416	0.000166636	0.113003	0.0074896	0.014801
C	461	0.00157271	0.126656	0.00730105	0.00547166	14.5238	7.90606	0.0013047	0.0282561		D	388	0.000586639	0.122197	0.00753889	0.00360796	14.381	8.21767	0.00136424	0.0299481		D	437	0.00757858	0.125607	0.0133259	0.0468526	13.7619	7.96729	0.00214118	0.0499661		D	420	0.00616615	0.113968	0.0156264	0.00341371	15.6667	8.78576	0.00239394	0.0595691		D	417	0.00573621	0.12579	0.0171983	0.0482052
C	462	0.00953408	0.136443	0.0120873	0.00908332	13.8571	7.35297	0.00199579	0.0384847		D	389	0.0111033	0.129223	0.0148869	0.0127804	13.9048	7.75847	0.00233505	0.0503805		D	438	0.00388787	0.114943	0.00782779	0.0155054	14.7143	8.70814	0.00148071	0.030289		D	421	0.00713954	0.107489	0.0125751	0.00174475	16.4762	9.31845	0.00203187	0.0487467		D	418	0.0017409	0.115417	0.0119279	0.0317354
C	463	0.00283303	0.130078	0.00795003	0.00317983	14.381	7.74073	0.00141629	0.0279272		D	390	0.00488742	0.119627	0.0118332	0.0125431	14.8095	8.37351	0.00185761	0.0467739		D	439	0.000603772	0.114758	0.00736185	0.0183149	14.6667	8.7209	0.00136178	0.0312459		D	422	0.000491297	0.106981	0.0074896	0.00075711	16.4762	9.36764	0.00132572	0.032887		D	419	0.000275465	0.118356	0.00656496	0.014095
C	464	0.00108144	0.12654	0.00762554	0.00260056	14.8095	7.91644	0.00136719	0.0269143		D	391	0.00392527	0.115758	0.0151732	0.0183564	15.0476	8.65407	0.00225068	0.0591945		D	440	0.00403077	0.124607	0.0150033	0.0580799	13.7619	8.03429	0.00235804	0.0552873		D	423	0.00606252	0.116373	0.0132224	0.0020998	15.619	8.61507	0.00211253	0.049417		D	420	0.006722	0.131531	0.0132224	0.0348707
C	465	0.00507005	0.131789	0.00989697	0.00564606	14.381	7.6055	0.00166248	0.0336321		D	392	0.019041	0.115834	0.0162229	0.0167729	15.619	8.64081	0.00251432	0.0573005		D	441	0.00447098	0.117528	0.00997111	0.0258587	14.381	8.51263	0.00174315	0.037516		D	424	0.0125234	0.118038	0.0180305	0.00412135	15.5238	8.48821	0.00264494	0.0691429		D	421	0.00596026	0.127632	0.0191401	0.0609569
C	466	0.0113817	0.141167	0.0111138	0.00529735	13.7143	7.09702	0.00180956	0.0364309		D	393	0.014701	0.109328	0.0104972	0.0071304	15.9524	9.15402	0.00187575	0.0367447		D	442	0.000387173	0.118891	0.0069891	0.0164009	14	8.41469	0.00128276	0.0304123		D	425	0.00187742	0.110205	0.0108183	0.00150491	16.1905	9.09135	0.00176848	0.0428475		D	422	0.00151759	0.119556	0.0118354	0.0274192
C	467	0.0070495	0.13492	0.0100592	0.00308101	14.1905	7.42492	0.00167734	0.0328648		D	394	0.00620466	0.0994216	0.00887489	0.00196961	16.9524	10.0658	0.0018359	0.0271796		D	443	0.00643001	0.131942	0.0144441	0.0615938	13	7.58457	0.00225662	0.056313		D	426	0.00303284	0.11571	0.0110032	0.00112543	15.5238	8.67055	0.001806	0.0413981		D	423	0.00156072	0.124405	0.00943135	0.0177499
C	468	0.00549543	0.13216	0.0107082	0.00394792	14.7619	7.57329	0.00175067	0.0355246		D	395	0.00568685	0.094998	0.00982918	0.00108482	17.5238	10.5456	0.00214558	0.0268814		D	444	0.00962392	0.131462	0.017333	0.0765587	13.381	7.61066	0.00257016	0.0677013		D	427	0.0203202	0.125317	0.0147943	0.00243071	14.7619	8.00083	0.00223983	0.0573049		D	424	0.00986121	0.13647	0.0143319	0.0406276
C	469	0.0155757	0.142775	0.0124118	0.00800878	14.1429	7.01152	0.00190894	0.0433162		D	396	0.000845069	0.0879122	0.00496231	0.000283717	18.381	11.3917	0.00132567	0.0195148		D	445	0.00292996	0.122694	0.0112757	0.0256406	14.0952	8.15786	0.00189615	0.0397963		D	428	0.0124079	0.120021	0.0156264	0.00231027	15.381	8.3472	0.00239735	0.0565655		D	425	0.00840735	0.131539	0.0171059	0.043287
C	470	0.0149054	0.142928	0.0115194	0.00454378	13.9524	7.00422	0.00182779	0.038749		D	397	3.05e-05	0.0841029	0.00419887	0.000185947	19	11.9101	0.00118157	0.0185358		D	446	0.00311059	0.129908	0.00969155	0.0248291	13.4762	7.71606	0.0016334	0.0379003		D	429	0.00100385	0.115416	0.0101711	0.000921608	15.6667	8.68636	0.00171028	0.0384578		D	426	0.00147963	0.124353	0.0108183	0.0148287
C	471	0.00360531	0.132568	0.00924799	0.00307188	14.7619	7.55423	0.00152002	0.0332471		D	398	0.00353756	0.0913411	0.0116423	0.00119247	18.0952	10.9672	0.00254138	0.0285372		D	447	0.013411	0.14132	0.0150964	0.0682748	12.7619	7.08387	0.00224213	0.0634558		D	430	0.00977906	0.12699	0.0149792	0.00126975	14.6667	7.89931	0.00235379	0.0510185		D	427	0.00636586	0.13759	0.0104485	0.0145444
C	472	0.00531826	0.134646	0.013872	0.00572288	14.9048	7.43157	0.00212548	0.0463341		D	399	0.000358607	0.092259	0.00811146	0.00129667	17.9048	10.8504	0.00174573	0.0254003		D	448	0.0059651	0.13106	0.0136054	0.0399818	13.6667	7.63452	0.00214009	0.0502339		D	431	0.0203024	0.128694	0.0147018	0.0017281	14.5714	7.79612	0.00230627	0.052419		D	428	0.0162253	0.14212	0.0157189	0.025918
C	473	0.0258044	0.145511	0.0141965	0.00690223	14.2381	6.88051	0.00214812	0.0488264		D	400	0.00854813	0.0983449	0.0134555	0.00460275	17.3333	10.1926	0.00264047	0.0341181		D	449	0.00315646	0.128875	0.010903	0.0156415	13.6667	7.77132	0.00186804	0.0362566		D	432	0.00454596	0.118497	0.0114656	0.00087222	15.381	8.47702	0.00194349	0.0398316		D	429	0.000833746	0.126811	0.0100786	0.012727
C	474	0.0164263	0.13967	0.0110327	0.00349322	14.3333	7.17523	0.00178881	0.0369305		D	401	0.000237603	0.0905423	0.0079206	0.00129688	18.2381	11.0793	0.00171205	0.0251166		D	450	0.0182951	0.144173	0.0121144	0.019269	12.6667	6.95285	0.00202158	0.0404932		D	433	0.00234577	0.121395	0.00795192	0.000564944	14.9524	8.28007	0.00141568	0.0327455		D	430	0.00323586	0.133596	0.00795192	0.00665687
C	475	0.00292026	0.128919	0.00689543	0.0025814	15.1905	7.76839	0.00119179	0.0293828		D	402	0.00213485	0.0957592	0.00763432	0.00160421	17.4286	10.4686	0.00162169	0.0256514		D	451	0.0132786	0.139713	0.0143509	0.0218618	13.3333	7.16066	0.00233627	0.0456855		D	434	0.0294536	0.134699	0.0139621	0.00119449	13.9524	7.46768	0.00230744	0.0455271		D	431	0.0261574	0.150172	0.0134998	0.0123136
C	476	0.00810066	0.136283	0.0135475	0.00490644	14.9048	7.34566	0.00216021	0.0445509		D	403	0.00912528	0.104766	0.0104018	0.00560601	16.4762	9.5637	0.0019992	0.0328629		D	452	0.000979547	0.125679	0.00913242	0.00911248	14.2857	7.9617	0.00163843	0.0320636		D	435	0.00485475	0.126325	0.00721221	0.000563977	14.4762	7.95368	0.0013411	0.0303487		D	432	0.000897434	0.13586	0.00656496	0.00650205
C	477	0.0213935	0.143586	0.0116817	0.00352279	14.1905	6.97461	0.00194421	0.0385036		D	404	0.00238179	0.102896	0.00648917	0.00282261	16.6667	9.76286	0.00129338	0.0263214		D	453	0.00268707	0.133407	0.00838692	0.00726298	13.6667	7.50377	0.00152468	0.0304103		D	436	0.0196513	0.13243	0.0133148	0.00141136	14.1905	7.56412	0.00226866	0.0433018		D	433	0.0174565	0.145884	0.0146093	0.0174744
C	478	0.000332128	0.127754	0.00405614	0.000758468	15.0476	7.83913	0.000883636	0.0200113		D	405	0.00649655	0.108657	0.0119286	0.00918451	16.1429	9.23456	0.00209875	0.0387963		D	454	0.0259543	0.144285	0.0136054	0.0116424	13.2857	6.93812	0.00230046	0.0403329		D	437	0.00312062	0.12104	0.00647249	0.00107749	15	8.27869	0.00126303	0.0288692		D	434	0.00579496	0.133196	0.0085067	0.00756434
C	479	0.000979841	0.127812	0.00624645	0.00162225	15.4286	7.83053	0.00120349	0.0256322		D	406	0.00546148	0.106256	0.0110698	0.0048583	16.4286	9.42323	0.00195114	0.03498		D	455	0.00237572	0.133174	0.00810735	0.00627726	14.0952	7.51225	0.0014827	0.0298935		D	438	0.00159787	0.114762	0.00832178	0.00113778	15.6667	8.73703	0.00151262	0.0334768		D	435	0.0015397	0.125956	0.00795192	0.0149834
C	480	0.0217934	0.143993	0.0134664	0.00465804	14.4286	6.95084	0.00217345	0.0430448		D	407	0.00749698	0.115586	0.0140281	0.00943566	15.6667	8.67382	0.00223614	0.0472663		D	456	0.0156584	0.140422	0.0118349	0.0147699	13.5714	7.12478	0.00200943	0.0387752		D	439	0.00507276	0.116703	0.0107258	0.00198347	15.6667	8.59075	0.00180562	0.0420497		D	436	0.00819239	0.133359	0.0142395	0.0328297
C	481	0.00409028	0.138915	0.0071388	0.00183672	14.4762	7.20289	0.00128673	0.0278583		D	408	0.00271992	0.111963	0.0109743	0.00391107	16	8.94036	0.00189305	0.0353453		D	457	0.00164963	0.130288	0.00708228	0.0107828	13.9524	7.68242	0.00129951	0.0296902		D	440	0.00311324	0.110126	0.0104485	0.00145335	16.1429	9.09736	0.0017343	0.0427336		D	437	0.00412633	0.124854	0.0122977	0.0295402
C	482	0.0195991	0.152296	0.0107893	0.00352146	13.4762	6.56981	0.00178166	0.0354548		D	409	0.00152429	0.10782	0.00944747	0.00290508	16.1905	9.28571	0.00173279	0.0302069		D	458	0.00166586	0.129056	0.00969155	0.0156016	13.9524	7.75119	0.00167773	0.0356434		D	441	0.00728999	0.113319	0.0137772	0.00241943	15.9048	8.83911	0.00214351	0.0541443		D	438	0.00344841	0.122568	0.0137772	0.040879
C	483	0.0321993	0.153557	0.00957248	0.00370586	13.2381	6.51537	0.0015824	0.0340875		D	410	0.0111038	0.118743	0.0144098	0.00948783	15.2381	8.43287	0.00232486	0.0472253		D	459	0.00464053	0.125589	0.0100643	0.0189667	14.1429	7.96608	0.00172602	0.0377006		D	442	0.0113123	0.111955	0.0139621	0.00215962	16	8.94092	0.00221292	0.0530845		D	439	0.0169089	0.123599	0.0145169	0.0300224
C	484	0.0219334	0.158243	0.00973473	0.00422122	13.1429	6.32336	0.00160218	0.0340119		D	411	0.0143435	0.123263	0.0164138	0.00848206	15	8.12253	0.00262768	0.0498179		D	460	0.00411649	0.117783	0.00792098	0.0139007	14.7143	8.50061	0.00144639	0.0324953		D	443	0.0162127	0.106317	0.0148867	0.00154111	16.5714	9.41812	0.00250159	0.0511403		D	440	0.0147089	0.115974	0.0126676	0.0197222
C	485	0.0239811	0.149005	0.0118439	0.0105653	14.0952	6.71542	0.00178881	0.045776		D	412	0.00157301	0.114579	0.00687089	0.00221456	15.381	8.73385	0.00133232	0.0260777		D	461	0.00849172	0.117475	0.0100643	0.0186164	14.8095	8.52838	0.00179303	0.037464		D	444	0.00217707	0.0966187	0.00628756	0.00040462	17.5714	10.3639	0.00129801	0.028003		D	441	0.00499947	0.104874	0.00933888	0.00514259
C	486	0.0158006	0.149024	0.0103837	0.015291	13.6667	6.71777	0.00154607	0.0452578		D	413	0.00858493	0.122867	0.00935204	0.00226141	14.4762	8.14782	0.00169865	0.030714		D	462	0.0140646	0.124725	0.0147237	0.0366151	14.4286	8.02414	0.00236469	0.0518297		D	445	0.00459482	0.0970523	0.0126676	0.000266496	17.4762	10.3142	0.0024082	0.0390598		D	442	0.0053259	0.103299	0.0104485	0.00517802
C	487	0.0294751	0.154753	0.0133041	0.0243921	13.1905	6.46946	0.00191908	0.0536483		D	414	0.0094113	0.132953	0.0114515	0.00455412	13.8095	7.53087	0.00196751	0.0362261		D	463	0.0135716	0.121996	0.0125804	0.0368191	14.381	8.20539	0.00210051	0.0457893		D	446	0.000223344	0.0891914	0.00499307	7.37798e-05	18.381	11.2234	0.00115464	0.0236864		D	443	0.000347426	0.0950844	0.00573278	0.00172137
C	488	0.0385904	0.157861	0.0134664	0.021654	12.9524	6.3408	0.00196928	0.0525728		D	415	0.0144531	0.133192	0.0140281	0.00715677	14.1429	7.51427	0.00224905	0.046063		D	464	0.00705048	0.110496	0.0106234	0.0104074	15.3333	9.05507	0.00200877	0.0340406		D	447	0.000249075	0.0908703	0.00730467	0.000116608	18.2381	11.018	0.00154862	0.028254		D	444	0.000619378	0.0946324	0.00554785	0.000889136
C	489	0.0186835	0.150153	0.0144398	0.0321875	13.4286	6.66456	0.00202892	0.062209		D	416	0.0260698	0.142065	0.0141235	0.0100825	13.3333	7.04523	0.00221121	0.0479278		D	465	0.00806191	0.106822	0.0127668	0.00625458	15.619	9.37676	0.00248704	0.0354202		D	448	0.00523594	0.0953077	0.0120203	0.000219038	17.7143	10.5143	0.00235302	0.0373366		D	445	0.00164489	0.0977124	0.00989367	0.00236803
C	490	0.025744	0.148882	0.0133041	0.0198695	13.3333	6.72207	0.00199238	0.0504129		D	417	0.0230982	0.13399	0.0167955	0.0236218	14.1429	7.47714	0.00241466	0.0663984		D	466	0.00141743	0.10172	0.00745504	0.00370916	16.0476	9.87522	0.00155737	0.0269609		D	449	0.000411618	0.0894809	0.00545539	0.000165954	18.4286	11.1925	0.00126626	0.0240529		D	446	0.00334298	0.102989	0.010356	0.00481007
C	491	0.0183199	0.136832	0.0146832	0.024943	14.1905	7.31516	0.00223773	0.0536675		D	418	0.010171	0.133189	0.0168909	0.0295769	14	7.51589	0.00233856	0.0756339		D	467	0.00139594	0.099964	0.0069891	0.00258947	16.1429	10.0362	0.00152683	0.0258334		D	450	0.00157931	0.0921579	0.00758206	0.000177469	18.0476	10.8742	0.00167603	0.0274838		D	447	0.00248022	0.102275	0.00989367	0.00369853
C	492	0.00584349	0.131693	0.0071388	0.00819573	14.3333	7.5999	0.00126152	0.0286713		D	419	0.0196532	0.135578	0.0187995	0.0329444	13.9524	7.38429	0.00257897	0.0814583		D	468	0.00436206	0.0983737	0.00997111	0.00230278	16.5238	10.1744	0.0022043	0.028826		D	451	0.00127708	0.0924047	0.00924642	0.000268212	18	10.8512	0.00189164	0.0313487		D	448	0.00372357	0.103446	0.00924642	0.00367605
C	493	0.00116793	0.124737	0.0064087	0.0103621	14.7143	8.02628	0.00113635	0.0293461		D	420	0.0243194	0.131209	0.0219487	0.037535	14	7.62802	0.00296452	0.0955804		D	469	5.90698e-05	0.0905752	0.00428665	0.000424136	17.4762	11.0556	0.00114014	0.0203099		D	452	0.00113922	0.0944405	0.0061951	0.000179888	17.8095	10.6141	0.0013464	0.0259074		D	449	0.000891085	0.09943	0.00610264	0.00131699
C	494	0.00251281	0.126809	0.0106271	0.0183139	14.8095	7.90598	0.00169535	0.042578		D	421	0.029985	0.1359	0.0207081	0.0317455	13.5238	7.37026	0.00291855	0.082528		D	470	0.000641906	0.0936022	0.00670953	0.000806689	17.0476	10.6972	0.0016199	0.0237965		D	453	0.00543232	0.101412	0.00952381	0.000355242	17.0952	9.88303	0.00181286	0.0348001		D	450	0.0031009	0.105117	0.00638003	0.00332448
C	495	0.00292196	0.130883	0.00835564	0.0113885	14.3333	7.66099	0.00141818	0.0329868		D	422	0.0141665	0.123096	0.0202309	0.0239469	14.4762	8.13713	0.00298638	0.0723923		D	471	0.00331836	0.101249	0.00950517	0.00300877	16.2857	9.88985	0.00198448	0.0298061		D	454	0.00811165	0.105679	0.0133148	0.000809589	16.5714	9.47416	0.00230954	0.0446117		D	451	0.00837632	0.113481	0.0128525	0.00801783
C	496	0.0137991	0.140356	0.0141154	0.0185782	13.7619	7.13588	0.00222608	0.0477722		D	423	0.00101062	0.113335	0.0104018	0.00842311	15.1905	8.84607	0.00182208	0.0369634		D	472	0.00610016	0.104166	0.0116485	0.00591174	16.1905	9.62846	0.00229618	0.0338262		D	455	0.000554487	0.096235	0.00517799	0.000310084	17.5238	10.4015	0.00110497	0.0250577		D	452	0.000581833	0.102527	0.00554785	0.00191691
C	497	0.00169834	0.125016	0.00600308	0.0047594	14.6667	8.01525	0.00112749	0.0254261		D	424	0.000395222	0.111249	0.00982918	0.0104375	15.4762	9.00401	0.00161323	0.0406378		D	473	0.000840907	0.104703	0.00615041	0.0041977	15.9524	9.55857	0.00129605	0.0253038		D	456	0.000357405	0.0962358	0.00859917	0.000512428	17.5714	10.4066	0.00164839	0.0309889		D	453	0.00126593	0.107597	0.00906149	0.00312899
C	498	0.00188281	0.130127	0.0071388	0.00524357	14.1905	7.69628	0.00130233	0.0276595		D	425	0.00757362	0.122491	0.0158412	0.0196217	14.5238	8.17359	0.00236301	0.0612858		D	474	0.00452457	0.113289	0.00987792	0.0134815	15.1905	8.84139	0.00182492	0.0343415		D	457	0.00407289	0.103954	0.0112806	0.000963016	16.6667	9.63578	0.00196966	0.0399737		D	454	0.00331717	0.114284	0.00998613	0.00643851
C	499	0.0119771	0.140784	0.00973473	0.00859888	13.7143	7.11049	0.00165526	0.0342839		D	426	0.000525483	0.115454	0.00868403	0.00789866	15.4762	8.67812	0.0014499	0.0363309		D	475	0.00307898	0.115695	0.0102507	0.0132434	15.0952	8.65753	0.00181931	0.0361821		D	458	0.00146173	0.103155	0.00933888	0.00109863	16.8095	9.71133	0.00165005	0.0356827		D	455	0.00337368	0.116658	0.00952381	0.00518016
C	500	0.00238192	0.137629	0.00762554	0.00355651	13.9048	7.27776	0.00139126	0.0268092		D	427	0.0103328	0.126026	0.0195629	0.0190934	14.619	7.9583	0.002939	0.0628474		D	476	0.00225001	0.119046	0.0112757	0.0141505	14.9048	8.4063	0.00190003	0.0397509		D	459	0.0014337	0.100303	0.00989367	0.000816772	17.0952	9.98539	0.00178557	0.0344699		D	456	0.00193809	0.113406	0.0107258	0.00516357
C	501	0.00643812	0.144654	0.00795003	0.00440545	13.7143	6.93137	0.00142432	0.0277671		D	428	0.00223133	0.116547	0.0112606	0.00714439	15.4762	8.60931	0.00186448	0.0376846		D	477	0.00513221	0.126029	0.0111826	0.0172843	14.4762	7.94502	0.00181361	0.0426738		D	460	0.00550697	0.106429	0.0138696	0.00155037	16.5238	9.42108	0.00233401	0.0455213		D	457	0.0171492	0.123989	0.0153491	0.0153089
C	502	0.00318093	0.139609	0.00754441	0.00353758	13.8571	7.18188	0.00136643	0.0270817		D	429	0.00035392	0.111834	0.00973375	0.00557982	15.9524	8.95458	0.00165283	0.0333373		D	478	0.00244184	0.120606	0.0125804	0.0119045	15.0476	8.29951	0.00208052	0.0417146		D	461	0.0141057	0.114668	0.0161812	0.00238963	15.6667	8.73481	0.00251866	0.0582626		D	458	0.0157728	0.129669	0.0132224	0.0175373
C	503	0.0132792	0.14464	0.012574	0.0066073	13.5238	6.93948	0.00209257	0.0368865		D	430	0.00712667	0.122596	0.0158412	0.0179928	14.9524	8.16815	0.0023782	0.0572938		D	479	0.000777859	0.11693	0.0109962	0.0124421	15	8.56379	0.00190054	0.0372995		D	462	0.00593413	0.109097	0.0139621	0.0014154	16.2857	9.17725	0.00230625	0.0472744		D	459	0.00308196	0.117469	0.00943135	0.00481767
C	504	0.0301021	0.155299	0.0106271	0.00932268	13	6.46264	0.00177552	0.034593		D	431	0.00678992	0.123102	0.0140281	0.0135746	15.1429	8.14543	0.00217899	0.0484274		D	480	0.0167208	0.130185	0.0187308	0.0367183	14.0476	7.69313	0.00290701	0.0595486		D	463	0.00103615	0.105987	0.00758206	0.000747387	16.5714	9.45742	0.00137924	0.0321871		D	460	0.00553434	0.123302	0.00896902	0.00654824
C	505	0.0233796	0.155176	0.012574	0.00892895	13	6.45202	0.00204674	0.0382115		D	432	0.00155394	0.114102	0.0112606	0.00520931	15.9524	8.78099	0.00188821	0.0350196		D	481	0.0105091	0.131685	0.0132327	0.0214313	14.1905	7.61448	0.00212292	0.0478603		D	464	0.0111121	0.116848	0.0132224	0.00227477	15.619	8.58567	0.00212462	0.0480909		D	461	0.0237282	0.137375	0.0137772	0.0214215
C	506	0.0127576	0.149979	0.0089235	0.00461286	13.1905	6.67543	0.00150092	0.0317134		D	433	0.0015991	0.115045	0.0105926	0.00605672	15.7143	8.70159	0.00175961	0.0365833		D	482	0.000481715	0.117887	0.00652316	0.00685826	15.1429	8.49911	0.00124176	0.0278201		D	465	0.00989376	0.118663	0.0121128	0.00115585	15.4286	8.44669	0.00198803	0.044992		D	462	0.0225421	0.144761	0.011558	0.0117564
C	507	0.0389844	0.160481	0.00973473	0.00734971	12.6667	6.23923	0.0016084	0.0341035		D	434	0.0130029	0.127631	0.0165092	0.0149922	14.7143	7.84359	0.00248138	0.0569383		D	483	0.00158571	0.121484	0.00820054	0.0142053	14.6667	8.23791	0.00146214	0.0335359		D	466	0.0149827	0.125209	0.0105409	0.00261487	14.8095	8.01886	0.00171368	0.0437703		D	463	0.0196526	0.148616	0.0119279	0.0251841
C	508	0.0374823	0.162507	0.00924799	0.00958844	12.4286	6.16444	0.00153155	0.0337095		D	435	0.00673345	0.122095	0.0126921	0.00590624	15.3333	8.20202	0.00208482	0.0401847		D	484	0.0111861	0.135502	0.0147237	0.0372323	13.6667	7.3857	0.00227031	0.0541322		D	467	0.0285371	0.12614	0.0182154	0.00513773	14.7619	7.94702	0.00263803	0.0714504		D	464	0.0157173	0.139878	0.016736	0.0436584
C	509	0.0178367	0.161514	0.00689543	0.00481133	12.4286	6.20938	0.0012334	0.0264413		D	436	0.000575084	0.110747	0.00954289	0.00313206	16.3333	9.04056	0.00167811	0.0312199		D	485	0.0124214	0.139023	0.0112757	0.0235477	13.4286	7.20287	0.00182023	0.0424409		D	468	0.0161612	0.129618	0.0124827	0.00485703	14.3333	7.7301	0.00185037	0.0576682		D	465	0.0131651	0.144703	0.0134998	0.0478301
C	510	0.021805	0.162399	0.00957248	0.00767536	12.4286	6.16371	0.00159156	0.0332967		D	437	0.00463653	0.117714	0.0138372	0.00617031	15.5714	8.50549	0.00226019	0.0433845		D	486	0.0138416	0.147579	0.0132327	0.0469337	12.7143	6.78185	0.00199049	0.0548452		D	469	0.0251363	0.129851	0.0184004	0.00757421	14.5238	7.72122	0.00261971	0.0745607		D	466	0.0194638	0.144837	0.0189552	0.0611381
C	511	0.0388072	0.166762	0.00989697	0.0100811	12.1429	6.00154	0.00162629	0.0340504		D	438	0.011837	0.125296	0.0174635	0.00650696	15	7.99322	0.00282104	0.0498098		D	487	0.0241432	0.145824	0.0175193	0.070236	12.9524	6.86311	0.00250877	0.0712336		D	470	0.0220457	0.124656	0.0174757	0.00636883	14.8095	8.04753	0.00252366	0.0724418		D	467	0.0264425	0.140209	0.0190476	0.0720267
C	512	0.020358	0.158574	0.00965361	0.0119097	12.6667	6.31321	0.00153806	0.0366899		D	439	0.000818826	0.112805	0.00839775	0.00158048	15.9524	8.8768	0.00159965	0.0282567		D	488	0.0192949	0.148435	0.0170534	0.0957058	12.4762	6.74066	0.00237832	0.0781637		D	471	0.0259967	0.129003	0.0158114	0.00657458	14.5238	7.77208	0.00238278	0.0629604		D	468	0.0233215	0.147953	0.0169209	0.0503484
C	513	0.0244449	0.152972	0.0107893	0.0135183	13.3333	6.54798	0.00168244	0.040412		D	440	0.000642307	0.111373	0.00706174	0.00135182	15.8571	9.00181	0.00140764	0.0256229		D	489	0.0312587	0.152906	0.0182648	0.100761	12.2857	6.54329	0.00253407	0.082286		D	472	0.014453	0.117572	0.015534	0.00419122	15.3333	8.52575	0.00247472	0.0557857		D	469	0.0164855	0.13352	0.0171983	0.0415599
C	514	0.0236062	0.151664	0.0108704	0.0137831	12.9048	6.59714	0.00173508	0.0378659		D	441	0.00897592	0.12144	0.0126921	0.0023739	15.1905	8.27264	0.00226616	0.0372837		D	490	0.0258864	0.145535	0.0223651	0.131467	12.4762	6.87578	0.00305749	0.0966597		D	473	0.000798593	0.106947	0.00647249	0.000917147	16.1429	9.37587	0.00125292	0.0297767		D	470	0.00130281	0.122665	0.00628756	0.0112407
C	515	0.013944	0.141962	0.0103837	0.0120517	13.7619	7.05168	0.00169594	0.036562		D	442	0.00260642	0.117957	0.00963832	0.00150456	15.4286	8.50129	0.00185775	0.0299762		D	491	0.0299974	0.150793	0.0190103	0.0949095	12.0952	6.63647	0.00270339	0.0809884		D	474	0.00118295	0.107294	0.0104485	0.00210428	16.2381	9.34184	0.00181619	0.0387625		D	471	0.000762478	0.119845	0.0104485	0.0187856
C	516	0.0269224	0.143929	0.00868013	0.0147221	13.4286	6.95141	0.00145106	0.0326294		D	443	0.000326542	0.112388	0.00515316	0.000298117	15.7143	8.91764	0.00118764	0.0206082		D	492	0.012513	0.136842	0.0197558	0.0854523	12.8095	7.3133	0.00292649	0.0739609		D	475	0.0047151	0.111483	0.0110032	0.00350171	15.9524	9.02182	0.00183368	0.0419801		D	472	0.00219437	0.122338	0.00998613	0.0177991
C	517	0.0333423	0.151472	0.0124118	0.0266849	13.0952	6.60307	0.00199711	0.0404164		D	444	0.00750441	0.122699	0.00801603	0.000768024	14.8571	8.16958	0.00165292	0.0259954		D	493	0.000893104	0.128749	0.00745504	0.0243093	13.1905	7.77383	0.00131473	0.0348038		D	476	0.000579775	0.108254	0.00887656	0.00158112	16.1429	9.27018	0.00156183	0.0342435		D	473	0.000967033	0.123468	0.00869163	0.0109952
C	518	0.0014228	0.141607	0.00575971	0.0113632	13.8095	7.06465	0.00106331	0.0254772		D	445	0.0150702	0.134144	0.0140281	0.00248606	14.0476	7.46579	0.00245364	0.0391341		D	494	0.000700621	0.124551	0.00997111	0.0358696	13.7619	8.03383	0.0016523	0.0417287		D	477	0.0120686	0.119044	0.0143319	0.00365878	15.1905	8.4307	0.00229182	0.0505991		D	474	0.00807351	0.136214	0.0147943	0.0318932
C	519	0.027647	0.151856	0.0103026	0.0129419	13.381	6.58838	0.00174711	0.0332616		D	446	0.00183352	0.127773	0.00648917	0.000810445	14.3333	7.83586	0.00130846	0.0244796		D	495	0.011926	0.137694	0.0144441	0.0635721	13.0476	7.26726	0.00217738	0.0604561		D	478	0.00134652	0.110954	0.00859917	0.00140342	16	9.05076	0.00150597	0.0344029		D	475	0.00903996	0.137165	0.00989367	0.0193267
C	520	0.0174077	0.148778	0.00965361	0.00870927	13.4762	6.7284	0.00162581	0.0326833		D	447	0.00628838	0.135776	0.011356	0.00273578	14.0952	7.37198	0.00200421	0.0339179		D	496	0.00128206	0.131784	0.00885286	0.0231549	13.9048	7.59184	0.00147383	0.037665		D	479	0.000233248	0.10363	0.00924642	0.000974668	16.8571	9.68923	0.00164135	0.0331276		D	476	0.00153097	0.124298	0.00943135	0.00847334
C	521	0.0141592	0.140526	0.00957248	0.00379346	14.2381	7.12233	0.00165763	0.0310898		D	448	0.0128122	0.130664	0.0105926	0.00339789	14.6667	7.66294	0.00181768	0.0349632		D	497	0.0223504	0.144818	0.0174261	0.0473782	12.9524	6.91073	0.00261619	0.0616541		D	480	0.00518366	0.113728	0.0133148	0.00221153	15.8571	8.82626	0.00215585	0.0469652		D	477	0.00344084	0.128716	0.0127601	0.0169157
C	522	0.0247167	0.149072	0.00949136	0.00461864	13.381	6.71599	0.0016335	0.0311027		D	449	0.023736	0.142754	0.0116423	0.0035555	13.8571	7.01737	0.00197772	0.0359957		D	498	0.00485715	0.132676	0.0112757	0.0184958	13.9048	7.54739	0.00184718	0.040157		D	481	0.0104775	0.120401	0.0146093	0.00326414	15.2857	8.33352	0.00226722	0.0538898		D	478	0.0160691	0.143215	0.0160888	0.033419
C	523	0.024578	0.157247	0.0100592	0.00755812	12.9048	6.36343	0.00170741	0.0325539		D	450	0.0251394	0.141023	0.0146961	0.00602326	13.7143	7.09667	0.00233083	0.0461626		D	499	0.0010591	0.127418	0.00969155	0.0133178	14.1905	7.85425	0.00163705	0.0354222		D	482	0.00134202	0.109477	0.0104485	0.00134922	16.2381	9.16227	0.00178663	0.0372389		D	479	0.00343282	0.129155	0.00989367	0.00999027
C	524	0.0178419	0.147241	0.00730105	0.00625213	13.7143	6.80036	0.00128165	0.0283905		D	451	0.0220722	0.1392	0.0136463	0.0148009	13.8095	7.19544	0.00205436	0.0528763		D	500	0.0123442	0.141355	0.013885	0.0327135	13.1905	7.08154	0.00215052	0.0508314		D	483	0.00111753	0.108238	0.00998613	0.00138317	16.3333	9.25807	0.00170361	0.0373334		D	480	0.000991551	0.119457	0.0109108	0.00800288
D	397	0.020232	0.136346	0.0139531	0.0109599	14.5238	7.34055	0.00213206	0.0496832		D	452	0.0251028	0.145591	0.0145052	0.0206119	13	6.87699	0.00212128	0.058807		D	501	0.0164639	0.13903	0.0129531	0.0209944	13.619	7.22514	0.00205918	0.0451175		D	484	0.0117774	0.11909	0.0160888	0.0032855	15.381	8.41646	0.00244552	0.060261		D	481	0.00764779	0.130346	0.0128525	0.0172002
D	398	0.0146442	0.130295	0.0144398	0.0137143	14.7619	7.68111	0.00215711	0.0532231		D	453	0.0240079	0.143695	0.0179406	0.0212654	13.2857	6.98053	0.00260847	0.0660595		D	502	0.00228792	0.125454	0.0107166	0.0107286	14.5714	7.99227	0.00180119	0.0366745		D	485	0.00675621	0.117195	0.0132224	0.00211858	15.4762	8.56755	0.00211633	0.0488006		D	482	0.0145325	0.135635	0.0154415	0.0166256
D	399	0.0147015	0.130963	0.0147643	0.0192853	14.5238	7.6399	0.00217373	0.0572258		D	454	0.0336033	0.143202	0.0180361	0.0286512	13	6.99141	0.00252801	0.0758427		D	503	0.00536945	0.128983	0.0144441	0.0161974	14.1905	7.75771	0.00230764	0.0461259		D	486	0.000476476	0.106608	0.00915395	0.0010345	16.4286	9.40823	0.00160197	0.0344585		D	483	0.00236459	0.121102	0.0107258	0.0061447
D	400	0.00831788	0.129727	0.0103837	0.0180493	14.4286	7.7138	0.00156321	0.04731		D	455	0.0348067	0.145951	0.0135509	0.0145796	12.5238	6.8642	0.00208508	0.0518861		D	504	0.017654	0.140069	0.0140714	0.0203732	13.4286	7.14901	0.00222234	0.0480368		D	487	0.00298295	0.109653	0.011558	0.00188398	16.2381	9.13611	0.00189794	0.0441732		D	484	0.00218188	0.117008	0.0100786	0.00559731
D	401	0.00554598	0.124896	0.0128985	0.0180433	14.7143	8.01046	0.00193656	0.0521859		D	456	0.021547	0.133826	0.0164138	0.0180035	13.4286	7.49098	0.00256485	0.0585147		D	505	0.00385739	0.12859	0.0106234	0.00937464	14.2857	7.79154	0.00181287	0.0362231		D	488	0.0113461	0.116189	0.0183079	0.00205645	15.7619	8.63504	0.00283436	0.0619372		D	485	0.0111701	0.124648	0.0136847	0.00943458
D	402	0.00520547	0.119947	0.0116006	0.0123873	14.8095	8.34258	0.00188458	0.041947		D	457	0.0070101	0.131589	0.00687089	0.00418759	13	7.6262	0.00132848	0.0269071		D	506	0.00115871	0.119847	0.0110894	0.00810012	15.1429	8.35579	0.00190714	0.0366918		D	489	0.00106532	0.106623	0.0098012	0.000987106	16.5714	9.40305	0.00173688	0.0363342		D	486	0.00325107	0.118654	0.0098012	0.00493636
D	403	0.00210252	0.108643	0.00551635	0.00440124	15.8095	9.21173	0.00108688	0.0234585		D	458	0.00233291	0.122956	0.00820689	0.00562197	13.9524	8.14744	0.00149216	0.0323822		D	507	0.00717711	0.12884	0.0161215	0.0147718	14.381	7.77318	0.00260345	0.0493169		D	490	0.000454357	0.102736	0.00859917	0.000866186	16.9048	9.75848	0.00158562	0.0328126		D	487	0.000746241	0.109842	0.00702728	0.00202076
D	404	0.00039895	0.110298	0.00665206	0.00576966	15.7619	9.0752	0.00122954	0.0275908		D	459	0.0079779	0.122695	0.0127875	0.00769649	14.1905	8.18256	0.00221619	0.0422922		D	508	0.00546243	0.127747	0.0123008	0.00938735	14.4286	7.83478	0.00211166	0.0396557		D	491	0.00588432	0.112339	0.0143319	0.0010416	16.0476	8.92372	0.00238867	0.0479954		D	488	0.00466252	0.110531	0.0105409	0.00195937
D	405	0.00404285	0.121651	0.0144398	0.0168898	15.1429	8.22593	0.0022477	0.0502742		D	460	0.000224843	0.109714	0.00458059	0.00144514	15.1905	9.14152	0.00103339	0.0214077		D	509	0.000248727	0.116425	0.00726866	0.00381764	15.3333	8.60274	0.00139423	0.0277451		D	492	0.00714058	0.114164	0.0130374	0.000806314	15.9524	8.80102	0.00222621	0.0444306		D	489	0.00087392	0.102709	0.00545539	0.000630352
D	406	0.00242126	0.113774	0.00932911	0.00780362	15.9524	8.79233	0.00162168	0.0334178		D	461	0.000565404	0.109841	0.00782517	0.00350411	15.5238	9.12186	0.00155803	0.0269141		D	510	0.000723605	0.116986	0.00820054	0.0048528	15.3333	8.55866	0.00152538	0.0308085		D	493	0.000392793	0.103214	0.00674988	0.000183499	16.9524	9.72871	0.00135024	0.0272857		D	490	0.000233664	0.100274	0.00517799	0.000371228
D	407	0.000459012	0.116211	0.00600308	0.00444732	15.4762	8.61085	0.00112419	0.0254855		D	462	0.00358989	0.121608	0.0101155	0.0102043	14.5714	8.24239	0.00176487	0.0375007		D	511	0.00652276	0.124424	0.0134191	0.00730171	14.7619	8.04836	0.00242383	0.0387873		D	494	0.00158479	0.106518	0.00711974	0.000329762	16.5714	9.42913	0.00141052	0.0284843		D	491	0.00321472	0.109358	0.00739713	0.000778371
D	408	0.00783901	0.129159	0.0127363	0.0169444	14.4762	7.74746	0.00203507	0.0454429		D	463	0.00324871	0.119617	0.0135509	0.0153131	14.8571	8.37542	0.00225313	0.0450558		D	512	0.00036168	0.113396	0.00447302	0.00139032	15.5714	8.82863	0.00103784	0.0219671		D	495	0.0103207	0.116521	0.0122977	0.000930441	15.7143	8.62349	0.00219465	0.0393827		D	492	0.00288748	0.114983	0.00684235	0.0010321
D	409	0.00923845	0.125876	0.0141154	0.0183187	15	7.94905	0.00216098	0.0524892		D	464	0.000108757	0.11293	0.00563031	0.00357483	15.381	8.8997	0.00111277	0.0251258		D	513	0.00165974	0.117668	0.00866648	0.00276439	15.0476	8.52651	0.00177427	0.027696		D	496	0.00921317	0.116973	0.00739713	0.000319361	15.4762	8.56708	0.0014534	0.0290322		D	493	0.00315607	0.117537	0.00832178	0.00215685
D	410	0.00226505	0.11648	0.00843676	0.00570549	16	8.5922	0.00149036	0.030349		D	465	0.0021693	0.117485	0.0111652	0.00631199	15.1905	8.55082	0.00192436	0.0367087		D	514	0.00312018	0.124317	0.00605722	0.00280261	14.619	8.07502	0.0012778	0.0245336		D	497	0.0118675	0.123034	0.0113731	0.000869316	15.0952	8.17605	0.0020057	0.0385746		D	494	0.00954897	0.128433	0.0102635	0.0052239
D	411	0.00203224	0.123545	0.00770666	0.00594543	15.1429	8.10367	0.00137763	0.0287571		D	466	0.00846019	0.126698	0.0152686	0.0128611	14.4762	7.91631	0.00242367	0.0507222		D	515	0.00599873	0.126514	0.0108098	0.0071543	14.2381	7.92387	0.00199193	0.0335604		D	498	0.00945039	0.123088	0.00859917	0.00125122	15.1429	8.18715	0.00156088	0.0338711		D	495	0.0101031	0.134228	0.00906149	0.0057722
D	412	0.0144601	0.136449	0.0116817	0.0174351	14.1429	7.33999	0.00186828	0.0433139		D	467	0.00604049	0.127436	0.01002	0.00499733	14.2381	7.89579	0.00176824	0.0322977		D	516	0.00434799	0.125104	0.0100643	0.0048174	14.7143	8.00289	0.00186061	0.0328196		D	499	0.034905	0.132208	0.00933888	0.00214501	14.4286	7.68405	0.00164725	0.0357996		D	496	0.0284345	0.148025	0.0119279	0.0142761
D	413	0.00748006	0.128639	0.0103026	0.00559753	15.0476	7.78089	0.00175509	0.0341582		D	468	0.00620205	0.12532	0.0104972	0.00785798	14.8095	8.04018	0.00180121	0.0348784		D	517	0.0107837	0.135244	0.0113689	0.00729591	13.7619	7.40472	0.00202772	0.0359922		D	500	0.026492	0.127105	0.0147018	0.00189581	14.8571	7.89792	0.00232763	0.053509		D	497	0.0172626	0.138953	0.0134998	0.0182362
D	414	0.0025367	0.124555	0.00754441	0.00260713	15.7619	8.04616	0.001379	0.0265764		D	469	0.0152448	0.134587	0.0145052	0.0127288	14.1429	7.45873	0.00227262	0.0495418		D	518	0.0155849	0.140917	0.0130463	0.0157079	13.5714	7.10586	0.00212743	0.0444354		D	501	0.0211336	0.129944	0.0142395	0.00539128	14.4286	7.7165	0.00212302	0.0599391		D	498	0.0131873	0.142763	0.0148867	0.0343351
D	415	0.00783272	0.134047	0.00803115	0.00478935	14.9048	7.48982	0.00141491	0.0294156		D	470	0.0162513	0.139426	0.0124058	0.00944643	13.4762	7.19859	0.00202622	0.041458		D	519	0.0307442	0.152985	0.0110894	0.0159125	12.619	6.54534	0.00186941	0.0389018		D	502	0.0565914	0.141659	0.0143319	0.00700593	13.4286	7.07323	0.00214183	0.0578546		D	499	0.0360921	0.158491	0.0162737	0.0488209
D	416	0.01012	0.135495	0.0102215	0.00653395	14.8095	7.39223	0.00170975	0.0353835		D	471	0.021094	0.136518	0.00906575	0.00936646	13.7143	7.41426	0.0016282	0.0302516		D	520	0.0211673	0.147075	0.0145373	0.0310199	13.1429	6.80747	0.00223242	0.0526667		D	503	0.0439114	0.139411	0.0147018	0.00897713	13.8095	7.1951	0.00221007	0.0590825		D	500	0.0269357	0.155864	0.016736	0.050322
D	417	0.00463449	0.128542	0.00989697	0.00320532	15.619	7.78551	0.0017219	0.0314994		D	472	0.0158994	0.13906	0.00706174	0.007152	13.9524	7.27083	0.00131388	0.0275002		D	521	0.0271259	0.153773	0.0135123	0.0450086	12.381	6.50946	0.00204537	0.0553165		D	504	0.0283041	0.136241	0.0139621	0.00665497	13.8095	7.36634	0.00209058	0.0581163		D	501	0.0222114	0.153747	0.0160888	0.0589885
D	418	0.0109598	0.135509	0.0103026	0.00278614	15	7.39288	0.00176148	0.0327609		D	473	0.025607	0.14368	0.0125012	0.00895297	13.7619	6.98674	0.00206178	0.0404321		D	522	0.0479553	0.162212	0.0167738	0.0734287	11.619	6.16904	0.00241574	0.0691873		D	505	0.0150064	0.128231	0.0137772	0.0048708	14.2857	7.83375	0.00223608	0.0501256		D	502	0.0351619	0.158789	0.0180305	0.0445853
D	419	0.0230934	0.143306	0.0120873	0.00498903	14.5238	7.00024	0.00197129	0.0382878		D	474	0.0282848	0.152994	0.00954289	0.00988672	12.8095	6.56694	0.00164643	0.0327619		D	523	0.0415257	0.163254	0.0166806	0.069795	11.5714	6.12823	0.00243377	0.0686391		D	506	0.00916887	0.121632	0.0124827	0.00210353	14.8095	8.25437	0.00207869	0.0464829		D	503	0.0230833	0.146554	0.0161812	0.0418046
D	420	0.00429533	0.133568	0.00803115	0.00294607	15.1429	7.5011	0.00139768	0.0297145		D	475	0.0235761	0.151012	0.0123103	0.00962457	12.5238	6.63708	0.00198526	0.0421558		D	524	0.0269954	0.157637	0.017333	0.0942661	11.619	6.34647	0.00244529	0.0776367		D	507	0.00825861	0.120004	0.00924642	0.000684803	14.8095	8.37023	0.0017491	0.0327597		D	504	0.00512014	0.143835	0.00795192	0.0125807
D	421	0.0152931	0.137212	0.0118439	0.00574247	14.8095	7.2948	0.00196487	0.037884		D	476	0.0565433	0.154684	0.0132646	0.0129819	12.0476	6.47428	0.00207149	0.0471417		D	525	0.0177916	0.156341	0.0129531	0.0492127	11.2381	6.39847	0.00203354	0.0529958		D	508	0.00353479	0.112064	0.00721221	0.000497582	15.4762	8.95802	0.00145603	0.0290452		D	505	0.000878952	0.133273	0.00785945	0.0170278
D	422	0.00338716	0.125365	0.00592196	0.00212018	15.7143	7.98564	0.00117738	0.0235241		D	477	0.0473826	0.154857	0.0123103	0.00752892	11.5238	6.47295	0.00208256	0.0373702		D	526	0.012129	0.143281	0.0140714	0.0576878	12	6.98742	0.00227141	0.0535102		D	509	0.00155027	0.103138	0.00758206	0.000140396	16.2857	9.72908	0.00174873	0.0255492		D	506	0.00623476	0.139313	0.0132224	0.026904
D	423	0.00151647	0.118551	0.00511073	0.00186213	16.0952	8.44228	0.00104557	0.0221747		D	478	0.0153549	0.144486	0.00963832	0.00730654	12.1429	6.94837	0.00173712	0.0317561		D	527	0.00349834	0.139429	0.00754822	0.0145098	12.4286	7.18628	0.00144002	0.029725		D	510	0.00382814	0.107408	0.00739713	0.000208594	15.7143	9.35497	0.00168403	0.0263239		D	507	0.00206849	0.134274	0.00906149	0.0121163
D	424	0.0048649	0.124108	0.00989697	0.006309	15.4286	8.06506	0.00169474	0.0358245		D	479	0.0135215	0.149505	0.00744346	0.00435708	11.619	6.70789	0.00141766	0.026106		D	528	0.000462123	0.131354	0.00717547	0.0257861	12.8095	7.61812	0.00132986	0.0323321		D	511	0.000138392	0.0989343	0.00564031	7.2119e-05	16.5238	10.1509	0.00138594	0.0227985		D	508	0.00766191	0.141885	0.0098012	0.0169785
D	425	0.00251669	0.117594	0.00835564	0.00491581	15.8095	8.51659	0.00143353	0.0329348		D	480	0.06036	0.164149	0.0119286	0.00633489	10.6667	6.10545	0.00208178	0.0336219		D	529	0.00893365	0.141485	0.0140714	0.0445441	12.1905	7.07138	0.00231502	0.0499743		D	512	0.00149993	0.102448	0.0074896	0.000255015	16.381	9.8025	0.0016892	0.0270077		D	509	0.00111709	0.126883	0.00638003	0.00547714
D	426	0.00967312	0.118413	0.00924799	0.00545688	15.4762	8.44942	0.00158786	0.0346814		D	481	0.032598	0.164472	0.00820689	0.0061035	10.5714	6.09734	0.00148197	0.0288654		D	530	0.00314594	0.136151	0.00726866	0.00993365	12.7619	7.36166	0.00141601	0.028767		D	513	0.00803177	0.11207	0.0108183	0.00113561	15.4762	8.97402	0.00213776	0.0358776		D	510	0.00142266	0.128877	0.00887656	0.00993906
D	427	0.0110533	0.111686	0.0089235	0.00155812	16.0952	8.97883	0.0016108	0.031365		D	482	0.0945739	0.174336	0.0147915	0.00972199	10.0476	5.74998	0.00246195	0.0393304		D	531	0.0166592	0.146479	0.0113689	0.0100083	12.2381	6.87727	0.00209814	0.0352062		D	514	0.00224577	0.109423	0.0074896	0.0010952	15.7619	9.17938	0.00156015	0.0287379		D	511	0.0138207	0.14317	0.0138696	0.0264909
D	428	0.00724106	0.105529	0.00786891	0.000532402	16.5714	9.51124	0.00154272	0.0267758		D	483	0.0351568	0.16203	0.0110698	0.00490429	10.8571	6.18656	0.0019444	0.0326508		D	532	0.00120987	0.131959	0.00661635	0.00537605	13.0476	7.60507	0.00133428	0.02633		D	515	0.00204028	0.113134	0.00573278	0.00186036	15.4286	8.88276	0.00121767	0.0263172		D	512	0.0088875	0.139155	0.00776699	0.0144018
D	429	0.00481692	0.0996817	0.00689543	0.000285253	17.0476	10.0533	0.00147781	0.0233631		D	484	0.0312922	0.157204	0.00849318	0.00357074	11.1429	6.37484	0.00156774	0.0278504		D	533	0.00369102	0.13483	0.0126736	0.019511	13.2381	7.42112	0.00218076	0.0406307		D	516	0.0118501	0.122619	0.0156264	0.00614756	14.7143	8.19834	0.00265372	0.0497515		D	513	0.0224192	0.153575	0.0134998	0.0287122
D	430	0.00216173	0.0940163	0.00665206	0.000158453	17.7619	10.6623	0.00151186	0.0221162		D	485	0.0308056	0.169298	0.01002	0.00930275	10.5238	5.91259	0.00174521	0.031826		D	534	0.000679285	0.133741	0.00941198	0.01383	13.6667	7.48514	0.00164058	0.0352543		D	517	0.00759637	0.125976	0.0111882	0.0113035	14.3333	7.9939	0.00191981	0.0417054		D	514	0.0200809	0.147654	0.0132224	0.0336417
D	431	0.00293988	0.0928903	0.00803115	0.000247718	17.9048	10.7995	0.00175779	0.0244491		D	486	0.0559233	0.163598	0.0108789	0.00747304	11.0952	6.12511	0.00186958	0.0339567		D	535	0.00250171	0.135605	0.0123008	0.0225155	13.619	7.37881	0.00202155	0.0430543		D	518	0.0118235	0.126629	0.0112806	0.014647	14.2857	7.97374	0.00193927	0.040437		D	515	0.00388492	0.140102	0.00582524	0.0119082
D	432	0.000948965	0.0891827	0.00478624	4.75246e-05	18.381	11.2674	0.00117874	0.0195152		D	487	0.027277	0.153762	0.0111652	0.00548089	12	6.51093	0.00193545	0.0345993		D	536	0.0272494	0.149272	0.0164011	0.034455	12.7143	6.70441	0.00260724	0.0540867		D	519	0.00605621	0.126543	0.00998613	0.00701816	14.4286	7.9435	0.00171407	0.0393235		D	516	0.0278199	0.155205	0.0134073	0.0298944
D	433	0.00130458	0.0894996	0.00721992	5.18518e-05	18.4286	11.2178	0.00164706	0.022813		D	488	0.0317979	0.153538	0.010688	0.00393102	12.2857	6.52095	0.00190489	0.0320411		D	537	0.0100941	0.142073	0.0101575	0.0131093	13.1905	7.05573	0.0017659	0.0359121		D	520	0.03239	0.1363	0.0168285	0.0129954	13.7143	7.37226	0.00269555	0.0548491		D	517	0.0369642	0.159639	0.0152566	0.0577272
D	434	0.000668986	0.0876428	0.00584084	0.000118062	18.5714	11.4368	0.00135902	0.0210449		D	489	0.0127428	0.141725	0.00849318	0.00413185	12.7143	7.07711	0.0015896	0.0281728		D	538	0.00977355	0.143178	0.0101575	0.015991	13.1905	6.99413	0.00171488	0.037483		D	521	0.00991357	0.135698	0.0100786	0.0172246	13.5714	7.40638	0.0017415	0.0383751		D	518	0.00196929	0.147087	0.00711974	0.0250913
D	435	0.00160003	0.0923208	0.00697656	0.000252265	18.0952	10.8706	0.00152624	0.0232459		D	490	0.027056	0.143526	0.0116423	0.00363626	12.9048	6.97719	0.00209779	0.0330349		D	539	0.0375646	0.157648	0.0159351	0.0352764	12.2857	6.34843	0.00248334	0.0542812		D	522	0.00886288	0.133598	0.00841424	0.0107037	13.9048	7.53343	0.00149806	0.0337774		D	519	0.00525597	0.150149	0.0085067	0.0185324
D	436	0.00473236	0.0973425	0.00843676	0.000571482	17.5238	10.3107	0.00169479	0.0270247		D	491	0.0100718	0.131238	0.0072526	0.00159696	13.7619	7.62783	0.00144167	0.0253306		D	540	0.0331268	0.155545	0.0117417	0.017198	12.381	6.44152	0.00195175	0.041678		D	523	0.0132311	0.137327	0.0102635	0.0072956	13.9048	7.30014	0.00171172	0.041192		D	520	0.0228701	0.156088	0.0142395	0.0281386
D	437	0.00357596	0.0978406	0.00932911	0.000620273	17.2857	10.2601	0.00183606	0.0285148													D	541	0.0213618	0.15124	0.0108098	0.0163035	12.9048	6.61765	0.00180297	0.0390719		D	524	0.0733132	0.150365	0.0140546	0.00725218	13.0476	6.65927	0.00223734	0.048891		D	521	0.0179264	0.16374	0.0120203	0.0294188
D	438	0.00231022	0.100719	0.00827452	0.000963276	16.9524	9.98913	0.00161295	0.0278865													D	542	0.0435349	0.155281	0.00885286	0.0189049	12.8571	6.44385	0.00151679	0.0357006		D	525	0.0373651	0.149098	0.0109108	0.00677494	12.7143	6.72224	0.00183382	0.0403222		D	522	0.020089	0.163271	0.0140546	0.035516
D	439	0.0107219	0.108419	0.00973473	0.00215283	16.2857	9.27176	0.00176316	0.0324912													D	543	0.0263664	0.162611	0.0108098	0.0237387	11.8571	6.15357	0.00181788	0.0399007		D	526	0.0325452	0.149146	0.0136847	0.00592651	12.5714	6.71706	0.00217527	0.0479813		D	523	0.0522059	0.168358	0.015534	0.0409007
D	440	0.00930558	0.105345	0.0110327	0.00101795	16.7619	9.51026	0.00200902	0.0334034													D	544	0.0153347	0.163784	0.00726866	0.0116473	11.0952	6.10959	0.00135659	0.0297202		D	527	0.00937497	0.137463	0.0104485	0.00187316	13.0952	7.30171	0.00177251	0.0380304		D	524	0.0473198	0.168648	0.0144244	0.0286462
D	441	0.00638547	0.106758	0.00957248	0.00179662	16.7143	9.37349	0.00169778	0.0324328													D	545	0.0377038	0.165323	0.0140714	0.0338959	11.1905	6.052	0.00227582	0.0489314		D	528	0.00575188	0.125959	0.00859917	0.000938233	14.0476	7.96986	0.0015504	0.0331245		D	525	0.0156786	0.156596	0.0110032	0.019905
D	442	0.0115325	0.115078	0.0117628	0.00499613	15.8571	8.69952	0.0019118	0.0410912													D	546	0.0416399	0.167286	0.0140714	0.045524	11.1905	5.98034	0.00219076	0.0535585		D	529	0.0137775	0.132105	0.0128525	0.000990899	13.7619	7.60786	0.0021571	0.0416402		D	526	0.015534	0.158283	0.00813685	0.0116847
D	443	0.00322764	0.11305	0.0120873	0.00351963	16	8.85633	0.00198057	0.0401736													D	547	0.0245703	0.160648	0.012394	0.0239381	11.1429	6.23157	0.00211961	0.0412873		D	530	0.0143365	0.132385	0.0137772	0.00152615	13.9524	7.5804	0.00216518	0.0498939		D	527	0.0530479	0.175571	0.0168285	0.0236503
D	444	0.00111257	0.109585	0.00786891	0.00181402	16.5238	9.13247	0.00139791	0.0287712													D	548	0.00761069	0.147356	0.00792098	0.00921629	12.1429	6.79974	0.00151677	0.0288737		D	531	0.00130997	0.12761	0.00915395	0.000956201	14.2857	7.87295	0.00154971	0.0371641		D	528	0.0575368	0.169801	0.00961627	0.00912863
D	445	0.0111322	0.119962	0.0128174	0.00588923	15.619	8.34145	0.00205036	0.0427448													D	549	0.0236513	0.157175	0.00764141	0.00717066	11.4762	6.37853	0.00146671	0.0282554		D	532	0.0177093	0.138883	0.0113731	0.00151118	13.381	7.25631	0.00191842	0.0389832		D	529	0.0401308	0.179451	0.0154415	0.0239807
D	446	0.0183301	0.125516	0.0152511	0.00835927	15.0476	7.97964	0.00232254	0.0526166													D	550	0.0519365	0.172187	0.0121144	0.0164921	10.619	5.82322	0.00209318	0.0382423		D	533	0.0317386	0.143089	0.0163662	0.00215575	13.0476	7.00222	0.00255238	0.053318		D	530	0.0378122	0.17197	0.0150717	0.0256428
D	447	0.00329174	0.115611	0.00900462	0.0024257	15.9048	8.66756	0.00156787	0.0317357													D	551	0.0182512	0.160135	0.00894604	0.0124992	11.381	6.24937	0.00158765	0.0328197		D	534	0.0309086	0.138674	0.0160888	0.00158623	13.7143	7.23199	0.00251534	0.0536147		D	531	0.0324716	0.164607	0.010356	0.0111696
D	448	0.00246012	0.118649	0.00705768	0.00251529	15.7143	8.43855	0.00125598	0.0279387													D	552	0.0192375	0.163652	0.0100643	0.0234558	11.4762	6.11416	0.00169275	0.0377409		D	535	0.0485543	0.145627	0.00924642	0.00124814	13.0476	6.91724	0.00159558	0.0356039		D	532	0.0198328	0.172429	0.0122053	0.0158294
D	449	0.0172061	0.130931	0.0124929	0.00825913	14.8571	7.64858	0.00194068	0.044943																								D	536	0.0400414	0.150924	0.011558	0.0026771	12.619	6.64965	0.0019053	0.0409804		D	533	0.0323132	0.171354	0.0137772	0.0239041
D	450	0.0204236	0.136973	0.0103837	0.00693148	14.5714	7.30721	0.00167542	0.0376474																								D	537	0.0295538	0.144407	0.0118354	0.00158806	12.9524	6.93176	0.00193551	0.0433318		D	534	0.0256277	0.158308	0.0102635	0.01525
D	451	0.0219721	0.144849	0.0106271	0.0116353	13.7619	6.91287	0.00164547	0.0425794																								D	538	0.0286054	0.140194	0.00869163	0.00209525	13.5238	7.14859	0.0015618	0.0333011		D	535	0.0264168	0.158914	0.0121128	0.00953074
D	452	0.0239121	0.139525	0.0129796	0.0142698	13.9524	7.17717	0.00190768	0.0523925																								D	539	0.0272535	0.144933	0.00813685	0.00133384	12.9524	6.93148	0.00150476	0.0312245		D	536	0.0173688	0.157867	0.00961627	0.00682813
D	453	0.0179873	0.142298	0.013223	0.0247622	13.6667	7.03172	0.00188215	0.0591554
D	454	0.0205768	0.142632	0.0160623	0.0287544	13.4762	7.01614	0.00224418	0.0677807
D	455	0.0178688	0.136652	0.0184149	0.0357867	14.0476	7.32133	0.00256682	0.0747718
D	456	0.0176996	0.142855	0.0143587	0.0255581	13.2857	7.00479	0.0020603	0.0623535
D	457	0.0100386	0.130728	0.0149266	0.0201687	14.1905	7.65425	0.00225816	0.0552154
D	458	0.0019847	0.12413	0.00721992	0.00540878	14.0476	8.06579	0.00130245	0.028734
D	459	0.00129576	0.11916	0.00981585	0.0104376	14.7619	8.39847	0.00161764	0.0375913
D	460	0.00782108	0.130299	0.0135475	0.0192318	13.8571	7.68216	0.00203636	0.052927
D	461	0.000988634	0.121243	0.00762554	0.00642369	14.4286	8.25838	0.00130181	0.0311098
D	462	0.0161937	0.133261	0.0139531	0.0141711	13.5238	7.52194	0.00215669	0.0477353
D	463	0.00175637	0.12182	0.00795003	0.00358822	14.3333	8.22211	0.00137523	0.0294717
D	464	0.000394983	0.114883	0.00754441	0.00317051	15.1429	8.71218	0.00132563	0.0280091
D	465	0.00970466	0.127189	0.012574	0.011364	14.2857	7.8715	0.00195355	0.044505
D	466	0.00469526	0.125714	0.0111949	0.00551998	14.3333	7.96828	0.00178886	0.0391946
D	467	0.000652877	0.113933	0.00900462	0.00236633	15.2857	8.78786	0.00152358	0.0312695
D	468	0.0057665	0.118499	0.0110327	0.00400816	15.0952	8.44463	0.00177617	0.0387418
D	469	0.0176198	0.129663	0.01517	0.00842722	14.4286	7.71834	0.00228854	0.0517535
D	470	0.00437562	0.120917	0.0116006	0.00379165	15.0476	8.27549	0.00188418	0.0381892
D	471	0.000480784	0.110911	0.00989697	0.0023217	15.9048	9.02223	0.00165628	0.0337294
D	472	0.00587914	0.118288	0.0144398	0.00474802	15.381	8.45972	0.00226222	0.0472687
D	473	0.00845658	0.121928	0.0130608	0.00437452	15.1429	8.2093	0.00211984	0.0427201
D	474	0.000471667	0.110703	0.00730105	0.00165093	16.0476	9.04064	0.00130055	0.0278623
D	475	0.000199497	0.107442	0.00795003	0.00191945	16.3333	9.31346	0.00139475	0.0299705
D	476	0.00387678	0.112862	0.0116006	0.00221187	16.0476	8.87361	0.00203815	0.0359701
D	477	0.000345661	0.105535	0.00438063	0.000536381	16.8095	9.49882	0.000964822	0.0206756
D	478	0.00496676	0.111632	0.00835564	0.00117494	16.4286	9.06636	0.0016192	0.0272118
D	479	0.00157684	0.112764	0.00527298	0.000781709	16.2381	8.92009	0.00112253	0.0217258
D	480	0.00955887	0.123624	0.00989697	0.0020716	15.381	8.13937	0.00178837	0.030688
D	481	0.00355837	0.12689	0.00778778	0.00154187	15.1429	7.91425	0.00141951	0.027539
D	482	0.00342457	0.130147	0.00754441	0.0020707	14.7619	7.6936	0.00136023	0.0274177
D	483	0.0138297	0.131614	0.0108704	0.00413142	14.381	7.60558	0.00178491	0.0371584
D	484	0.0156567	0.140026	0.00811227	0.00289604	14	7.15908	0.00142467	0.0290522
D	485	0.017044	0.142637	0.0117628	0.0040679	13.9048	7.0146	0.00194402	0.036925
D	486	0.0261009	0.144605	0.0110327	0.0117382	13.381	6.92212	0.00167538	0.0457941
D	487	0.0539641	0.155735	0.0149266	0.0229601	12.7143	6.42476	0.00212422	0.0604966
D	488	0.0307493	0.153942	0.0156567	0.0249472	12.4762	6.5011	0.00222433	0.0635862
D	489	0.0233228	0.149583	0.0153322	0.0302841	13.1429	6.6893	0.00213615	0.0677835
D	490	0.0271056	0.15273	0.0150888	0.0205777	12.5238	6.55212	0.00221632	0.0579217
D	491	0.0173439	0.141759	0.0135475	0.0165765	13.4762	7.05784	0.00211253	0.0480097
D	492	0.00642717	0.138986	0.00681431	0.0050878	13.5714	7.19745	0.00120933	0.0281097
D	493	0.00208497	0.129575	0.0071388	0.00612694	14.1905	7.72037	0.00125863	0.0293575
D	494	0.00705959	0.135323	0.0102215	0.00777544	13.6667	7.39937	0.00170602	0.0376121
D	495	0.00481489	0.130837	0.00778778	0.00253231	13.6667	7.6575	0.00147225	0.0263498
D	496	0.0130288	0.140242	0.00941024	0.0051762	13.1429	7.14018	0.00167674	0.0318695
D	497	0.00168074	0.12636	0.00600308	0.00151081	14.0476	7.93478	0.00120678	0.0225083
D	498	0.0019285	0.125544	0.00746329	0.00227436	13.7143	7.97542	0.00143197	0.0252126
D	499	0.00919758	0.134657	0.0106271	0.00472641	13.1429	7.43539	0.00186153	0.0332446
D	500	0.000821278	0.124943	0.00770666	0.00209425	13.6667	8.01525	0.00143509	0.026539
D	501	0.000640639	0.124847	0.00681431	0.00200926	13.619	8.02807	0.00131327	0.0240674
D	502	0.000995427	0.125016	0.00803115	0.00238739	13.8095	8.02004	0.001475	0.0271305
D	503	0.00603873	0.133443	0.0117628	0.0057015	13.3333	7.51448	0.00197893	0.0370583
D	504	0.00740353	0.137222	0.00973473	0.00525625	12.8095	7.30608	0.00170723	0.0315639
D	505	0.0100711	0.134395	0.00924799	0.00491711	13.3333	7.46686	0.00164785	0.0293807
D	506	0.0130624	0.137928	0.00916687	0.00636138	13.1429	7.26876	0.00155039	0.0331486
D	507	0.0235694	0.15066	0.011925	0.0126026	12.2857	6.65223	0.00190393	0.0416826
D	508	0.0226393	0.147995	0.0099781	0.0117364	12.4762	6.78121	0.00167745	0.0343783
D	509	0.0116703	0.149916	0.00721992	0.0093602	12.5238	6.68549	0.0012598	0.0294936
D	510	0.0214515	0.153135	0.0107082	0.0130702	12.381	6.54125	0.00170715	0.0399127
D	511	0.0417113	0.164037	0.0118439	0.0161572	11.9048	6.0997	0.0018186	0.0445574
D	512	0.0231151	0.159827	0.0122495	0.0167471	11.7619	6.26268	0.00185103	0.0482496
D	513	0.0480442	0.163045	0.0143587	0.0209036	12.3333	6.13758	0.0020935	0.0558942
D	514	0.0329672	0.159248	0.0137097	0.0128798	12.1429	6.28409	0.00210049	0.0477234
D	515	0.014584	0.150577	0.0103837	0.00938861	12.9524	6.64509	0.00166903	0.0385494
D	516	0.0254612	0.151747	0.0123307	0.00691163	12.619	6.59366	0.00199757	0.0394445
D	517	0.0208435	0.15738	0.0103026	0.00498408	12.4762	6.35653	0.00172163	0.0343741
D	518	0.0294815	0.154085	0.00689543	0.00352364	13	6.50369	0.00123385	0.0267854
D	519	0.0150844	0.16049	0.00908575	0.00425988	12.4762	6.23704	0.00156422	0.0303194
D	520	0.0259167	0.158906	0.0111949	0.00790715	12.8571	6.29967	0.00180542	0.0377952
D	521	0.0228987	0.158561	0.010546	0.0053115	12.8095	6.31119	0.00172333	0.0357783
D	522	0.0244472	0.165262	0.0110327	0.00584452	12.2381	6.05646	0.00183021	0.0342571
D	523	0.0397157	0.169522	0.0116006	0.0103135	11.7619	5.90135	0.00186784	0.0381462
D	524	0.0104501	0.156354	0.00689543	0.00636538	12.5714	6.40042	0.00118029	0.0298599
[truncated: 34 more columns]

## Sheet: S6
Table S6: key residues of TRAM and TRIF protein
TRIF-TIR
Residue	Function
P434H	Abolishes interaction with TLR3
E493A	Loss of TCAM1 induced NF-κB and IRF3 activation
Q518, I519	Interaction with TS site on TRAM
R522, K523	Interaction with AEDD site on TRAM
TRAM-TIR
Residue	Function
P116H	Loss of ability to dimerize, loss of RANTES inducing activity, loss of ability to induce NF-κB activation
C117H	Loss of ability to dimerize, loss of RANTES inducing activity, loss of ability to induce NF-κB activation, loss of interaction with TLR4
Y167F	Complete loss of Phosphorylation in response to LPS
A86, E87, D88, D89	Interaction with upstream TLR4 TIR
T155, S156	Interaction with upstream TRIF TIR
